# Supplementary material for: Experiments of three identical huts with shape-stabilized phase change materials and simulation of detached house in Japanese climate classification
Source: Data Brief. 2018 Oct 2;21:403–6. doi: 10.1016/j.dib.2018.09.095 (PMC6198124; doi:10.1016/j.dib.2018.09.095)
Supplement: Supplementary file 2 — Supplementary material. [file mmc2.xlsx]

## Sheet: Test huts A, B, C
Test huts A, B, C
								Reference
								H.B. Kim, M. Mae, Y. Choi, Application of shape-stabilized phase-change material sheets as thermal energy storage to reduce heating load in Japanese climate, Build. Environ. 125 (2017) 1–14.
								https://doi.org/10.1016/j.buildenv.2017.08.038

## Sheet: Experiment_Weather
Weather conditions of experiment from February 3rd to 13th
Date/Time		Outdoor Air Temperature[℃]	Horizontal Solar Radiation[W/m2]
2016-02-03	1900-01-01	1.305	0
	1900-01-01 01:00:00	1.42833	0
	1900-01-01 02:00:00	0.523333	0
	1900-01-01 03:00:00	-0.751667	0
	1900-01-01 04:00:00	-0.713333	0
	1900-01-01 05:00:00	-0.561667	0
	1900-01-01 06:00:00	-0.89	0
	1900-01-01 07:00:00	-1.16833	2.77778
	1900-01-01 08:00:00	-1.20333	64.4971
	1900-01-01 09:00:00	0.205	209.672
	1900-01-01 10:00:00	2.59667	344.377
	1900-01-01 11:00:00	4.91833	326.356
	1900-01-01 12:00:00	5.38833	108.821
	1900-01-01 13:00:00	5.8	187.354
	1900-01-01 14:00:00	6.16333	582.11
	1900-01-01 15:00:00	6.25833	389.778
	1900-01-01 16:00:00	6.415	337.461
	1900-01-01 17:00:00	5.92667	50.8863
	1900-01-01 18:00:00	4.69333	0
	1900-01-01 19:00:00	3.41667	0
	1900-01-01 20:00:00	1.69333	0
	1900-01-01 21:00:00	1.415	0
	1900-01-01 22:00:00	-0.21	0
	1900-01-01 23:00:00	-0.93	0
2016-02-04	1900-01-01	-2.04	0
	1900-01-01 01:00:00	-2.54167	0
	1900-01-01 02:00:00	-2.89833	0
	1900-01-01 03:00:00	-2.805	0
	1900-01-01 04:00:00	-2.515	0
	1900-01-01 05:00:00	-3.20333	0
	1900-01-01 06:00:00	-3.40667	0
	1900-01-01 07:00:00	-3.82833	5.55556
	1900-01-01 08:00:00	-3.34	197.222
	1900-01-01 09:00:00	-0.156667	477.778
	1900-01-01 10:00:00	3.09667	619.444
	1900-01-01 11:00:00	4.98	532.058
	1900-01-01 12:00:00	6.36	625.076
	1900-01-01 13:00:00	7.205	225.389
	1900-01-01 14:00:00	7.41	254.172
	1900-01-01 15:00:00	7.51167	137.276
	1900-01-01 16:00:00	7.22667	215.715
	1900-01-01 17:00:00	6.99333	47.6477
	1900-01-01 18:00:00	5.12167	0
	1900-01-01 19:00:00	3.55167	0
	1900-01-01 20:00:00	2.65833	0
	1900-01-01 21:00:00	1.44	0
	1900-01-01 22:00:00	0.128333	0
	1900-01-01 23:00:00	-0.293333	0
2016-02-05	1900-01-01	-0.466667	0
	1900-01-01 01:00:00	-0.578333	0
	1900-01-01 02:00:00	-0.708333	0
	1900-01-01 03:00:00	-0.123333	0
	1900-01-01 04:00:00	0.641667	0
	1900-01-01 05:00:00	-0.433333	0
	1900-01-01 06:00:00	-1.39833	0
	1900-01-01 07:00:00	-1.79333	5.55556
	1900-01-01 08:00:00	-1.26	150
	1900-01-01 09:00:00	1.98667	279.028
	1900-01-01 10:00:00	4.71333	455.757
	1900-01-01 11:00:00	7.29667	563.608
	1900-01-01 12:00:00	9.13333	617.261
	1900-01-01 13:00:00	10.325	599.734
	1900-01-01 14:00:00	10.8917	455.283
	1900-01-01 15:00:00	11.3383	272.439
	1900-01-01 16:00:00	10.56	176.355
	1900-01-01 17:00:00	9.50833	44.3884
	1900-01-01 18:00:00	8.47	0
	1900-01-01 19:00:00	7.49	0
	1900-01-01 20:00:00	6.405	0
	1900-01-01 21:00:00	5.74333	0
	1900-01-01 22:00:00	5.34167	0
	1900-01-01 23:00:00	5.15833	0
2016-02-06	1900-01-01	5.105	0
	1900-01-01 01:00:00	5.075	0
	1900-01-01 02:00:00	4.31	0
	1900-01-01 03:00:00	3.875	0
	1900-01-01 04:00:00	4.00167	0
	1900-01-01 05:00:00	3.92	0
	1900-01-01 06:00:00	2.88	0
	1900-01-01 07:00:00	2.58	5.55556
	1900-01-01 08:00:00	3.16833	2.77778
	1900-01-01 09:00:00	4.94667	36.1111
	1900-01-01 10:00:00	6.92	344.18
	1900-01-01 11:00:00	7.67167	268.869
	1900-01-01 12:00:00	7.915	149.996
	1900-01-01 13:00:00	7.66333	158.578
	1900-01-01 14:00:00	7.425	82.1736
	1900-01-01 15:00:00	6.92333	126.343
	1900-01-01 16:00:00	6.93	75.2737
	1900-01-01 17:00:00	6.72333	37.2208
	1900-01-01 18:00:00	6.03	0
	1900-01-01 19:00:00	5.43333	0
	1900-01-01 20:00:00	4.97	0
	1900-01-01 21:00:00	4.92	0
	1900-01-01 22:00:00	5.40833	0
	1900-01-01 23:00:00	4.99333	0
2016-02-07	1900-01-01	4.85167	0
	1900-01-01 01:00:00	4.765	0
	1900-01-01 02:00:00	3.82833	0
	1900-01-01 03:00:00	3.13667	0
	1900-01-01 04:00:00	2.44	0
	1900-01-01 05:00:00	1.97167	0
	1900-01-01 06:00:00	1.94333	0
	1900-01-01 07:00:00	1.74	2.77778
	1900-01-01 08:00:00	1.57667	75.5802
	1900-01-01 09:00:00	2.73667	287.024
	1900-01-01 10:00:00	4.12667	421.858
	1900-01-01 11:00:00	4.62667	511.276
	1900-01-01 12:00:00	5.41333	587.55
	1900-01-01 13:00:00	6.23167	639.232
	1900-01-01 14:00:00	7.35	583.37
	1900-01-01 15:00:00	7.165	450.582
	1900-01-01 16:00:00	5.7	142.788
	1900-01-01 17:00:00	5.60167	61.7745
	1900-01-01 18:00:00	4.45833	0
	1900-01-01 19:00:00	2.63667	0
	1900-01-01 20:00:00	1.87833	0
	1900-01-01 21:00:00	2.67333	0
	1900-01-01 22:00:00	2.415	0
	1900-01-01 23:00:00	1.35	0
2016-02-08	1900-01-01	0.718333	0
	1900-01-01 01:00:00	0.218333	0
	1900-01-01 02:00:00	0.095	0
	1900-01-01 03:00:00	-0.438333	0
	1900-01-01 04:00:00	-0.586667	0
	1900-01-01 05:00:00	-0.873333	0
	1900-01-01 06:00:00	-1.42167	0
	1900-01-01 07:00:00	-2.275	2.77778
	1900-01-01 08:00:00	-0.978333	73.0189
	1900-01-01 09:00:00	0.801667	141.14
	1900-01-01 10:00:00	3.26333	274.508
	1900-01-01 11:00:00	6.085	509.084
	1900-01-01 12:00:00	7.2125	498.841
	1900-01-01 13:00:00	9.53978	617.902
	1900-01-01 14:00:00	9.91417	360.995
	1900-01-01 15:00:00	9.826	258.949
	1900-01-01 16:00:00	8.59528	254.263
	1900-01-01 17:00:00	7.09908	68.0218
	1900-01-01 18:00:00	5.15389	0
	1900-01-01 19:00:00	3.68986	0
	1900-01-01 20:00:00	2.81061	0
	1900-01-01 21:00:00	1.078	0
	1900-01-01 22:00:00	-0.1215	0
	1900-01-01 23:00:00	-0.624028	0
2016-02-09	1900-01-01	-1.3255	0
	1900-01-01 01:00:00	-1.08317	0
	1900-01-01 02:00:00	-1.53067	0
	1900-01-01 03:00:00	-2.04558	0
	1900-01-01 04:00:00	-2.80364	0
	1900-01-01 05:00:00	-3.36331	0
	1900-01-01 06:00:00	-3.30517	0
	1900-01-01 07:00:00	-2.32206	13.8889
	1900-01-01 08:00:00	-0.913889	136.111
	1900-01-01 09:00:00	1.36333	314.887
	1900-01-01 10:00:00	4.44167	455.507
	1900-01-01 11:00:00	7.90667	561.166
	1900-01-01 12:00:00	11.125	621.217
	1900-01-01 13:00:00	11.9117	607.566
	1900-01-01 14:00:00	11.8233	510.713
	1900-01-01 15:00:00	11.785	407.134
	1900-01-01 16:00:00	11.3417	222.864
	1900-01-01 17:00:00	10.225	31.142
	1900-01-01 18:00:00	9.65	0
	1900-01-01 19:00:00	8.15667	0
	1900-01-01 20:00:00	6.885	0
	1900-01-01 21:00:00	6.01	0
	1900-01-01 22:00:00	5.14667	0
	1900-01-01 23:00:00	4.02667	0
2016-02-10	1900-01-01	3.09833	0
	1900-01-01 01:00:00	2.6	0
	1900-01-01 02:00:00	2.74333	0
	1900-01-01 03:00:00	2.66333	0
	1900-01-01 04:00:00	2.295	0
	1900-01-01 05:00:00	2.05833	0
	1900-01-01 06:00:00	1.58333	0
	1900-01-01 07:00:00	1.48167	8.33333
	1900-01-01 08:00:00	2.63833	122.222
	1900-01-01 09:00:00	3.965	328.977
	1900-01-01 10:00:00	5.18833	493.756
	1900-01-01 11:00:00	5.97	612.178
	1900-01-01 12:00:00	7.01	667.555
	1900-01-01 13:00:00	7.67333	654.832
	1900-01-01 14:00:00	7.94	546.918
	1900-01-01 15:00:00	8.17667	439.513
	1900-01-01 16:00:00	7.82833	266.955
	1900-01-01 17:00:00	7.155	77.4123
	1900-01-01 18:00:00	5.78333	0
	1900-01-01 19:00:00	4.89167	0
	1900-01-01 20:00:00	3.86	0
	1900-01-01 21:00:00	3.06333	0
	1900-01-01 22:00:00	2.23667	0
	1900-01-01 23:00:00	1.915	0
2016-02-11	1900-01-01	1.425	0
	1900-01-01 01:00:00	0.905	0
	1900-01-01 02:00:00	0.521667	0
	1900-01-01 03:00:00	0.0683333	0
	1900-01-01 04:00:00	-0.628333	0
	1900-01-01 05:00:00	-2.635	0
	1900-01-01 06:00:00	-3.13833	0
	1900-01-01 07:00:00	-3.03167	13.8889
	1900-01-01 08:00:00	-1.32667	138.889
	1900-01-01 09:00:00	2.82667	323.52
	1900-01-01 10:00:00	5.19667	487.943
	1900-01-01 11:00:00	6.015	603.359
	1900-01-01 12:00:00	6.885	654.166
	1900-01-01 13:00:00	8.13333	637.875
	1900-01-01 14:00:00	8.82667	562.112
	1900-01-01 15:00:00	9.12333	427.118
	1900-01-01 16:00:00	8.445	258.811
	1900-01-01 17:00:00	7.27	76.3872
	1900-01-01 18:00:00	5.58833	0
	1900-01-01 19:00:00	4.32	0
	1900-01-01 20:00:00	2.29833	0
	1900-01-01 21:00:00	-0.3	0
	1900-01-01 22:00:00	-1.03667	0
	1900-01-01 23:00:00	-1.47167	0
2016-02-12	1900-01-01	-1.365	0
	1900-01-01 01:00:00	-2.2	0
	1900-01-01 02:00:00	-1.91333	0
	1900-01-01 03:00:00	-1.75667	0
	1900-01-01 04:00:00	-1.78333	0
	1900-01-01 05:00:00	-1.775	0
	1900-01-01 06:00:00	-1.22	0
	1900-01-01 07:00:00	-2.11	13.8889
	1900-01-01 08:00:00	-0.826667	144.444
	1900-01-01 09:00:00	4.225	318.047
	1900-01-01 10:00:00	7.92	461.121
	1900-01-01 11:00:00	9.89	408.035
	1900-01-01 12:00:00	10.255	298.977
	1900-01-01 13:00:00	10.6183	233.356
	1900-01-01 14:00:00	10.965	111.712
	1900-01-01 15:00:00	11.52	65.3385
	1900-01-01 16:00:00	11.165	27.7778
	1900-01-01 17:00:00	10.4067	16.6667
	1900-01-01 18:00:00	9.72833	0
	1900-01-01 19:00:00	9.34667	0
	1900-01-01 20:00:00	9.77	0
	1900-01-01 21:00:00	9.82833	0
	1900-01-01 22:00:00	9.61	0
	1900-01-01 23:00:00	9.01167	0
2016-02-13	1900-01-01	8.46833	0
	1900-01-01 01:00:00	8.32	0
	1900-01-01 02:00:00	8.345	0
	1900-01-01 03:00:00	8.55667	0
	1900-01-01 04:00:00	8.59322	0
	1900-01-01 05:00:00	8.16	0
	1900-01-01 06:00:00	8.28333	0
	1900-01-01 07:00:00	7.84167	8.33333
	1900-01-01 08:00:00	8.03833	123.783
	1900-01-01 09:00:00	10.9833	384.847
	1900-01-01 10:00:00	13.4883	290.691
	1900-01-01 11:00:00	14.8533	568.132
	1900-01-01 12:00:00	16.885	611.189
	1900-01-01 13:00:00	18.79	594.311
	1900-01-01 14:00:00	20.1367	460.09
	1900-01-01 15:00:00	19.5033	212.705
	1900-01-01 16:00:00	18.8733	173.433
	1900-01-01 17:00:00	18.17	76.0962
	1900-01-01 18:00:00	16.8883	0
	1900-01-01 19:00:00	16.36	0
	1900-01-01 20:00:00	16.125	0
	1900-01-01 21:00:00	16.2233	0
	1900-01-01 22:00:00	16.64	0
	1900-01-01 23:00:00	16.785	0
					12.921
					9.97994
					17.2967
					24.3612
					13.4258
					16.1009
					10.7716

## Sheet: Experiment Result
Experiment Result
		[℃]				W/m2
Date/Time		Outdoor temperature	HUT A	HUT B	HUT C	Horizontal solar radiation
2016-02-03	00:00:00	1.305	20.96	21.265	21.6117	0
	01:00:00	1.42833	20.1333	20.7933	21.3567	0
	02:00:00	0.523333	19.05	19.8717	20.7583	0
	03:00:00	-0.751667	18.2417	19.1983	20.1783	0
	04:00:00	-0.713333	17.51	18.6133	19.6517	0
	05:00:00	-0.561667	16.8833	18.1133	19.16	0
	06:00:00	-0.89	16.2533	17.61	18.6133	0
	07:00:00	-1.16833	17.065	18.7817	19.6633	2.77778
	08:00:00	-1.20333	18.5333	20.2433	20.8167	64.4971
	09:00:00	0.205	19.8733	21.4667	21.63	209.672
	10:00:00	2.59667	20.9217	21.93	21.6917	344.377
	11:00:00	4.91833	21.9583	22.5583	22.5683	326.356
	12:00:00	5.38833	21.8167	22.4667	22.3733	108.821
	13:00:00	5.8	21.1467	21.6767	21.91	187.354
	14:00:00	6.16333	21.62	21.9167	22.3583	582.11
	15:00:00	6.25833	24.0567	24.1283	24.08	389.778
	16:00:00	6.415	25.0433	24.8967	24.78	337.461
	17:00:00	5.92667	24.9217	24.79	24.6883	50.8863
	18:00:00	4.69333	23.5117	23.455	23.6783	0
	19:00:00	3.41667	22.3467	22.32	22.9533	0
	20:00:00	1.69333	21.41	21.4583	22.3783	0
	21:00:00	1.415	20.9483	20.7833	21.8567	0		Reference
	22:00:00	-0.21	20.8867	21.1133	21.785	0		H.B. Kim, M. Mae, Y. Choi, Application of shape-stabilized phase-change material sheets as thermal energy storage to reduce heating load in Japanese climate, Build. Environ. 125 (2017) 1–14.
	23:00:00	-0.93	20.9783	21.35	21.7433	0		https://doi.org/10.1016/j.buildenv.2017.08.038
2016-02-04	1900-01-01	-2.04	20.9317	21.1217	21.685	0
	1900-01-01 01:00:00	-2.54167	20.1467	20.67	20.9967	0
	1900-01-01 02:00:00	-2.89833	19.0417	19.63	20.18	0
	1900-01-01 03:00:00	-2.805	18.1983	18.8767	19.5517	0
	1900-01-01 04:00:00	-2.515	17.4617	18.2417	18.9733	0
	1900-01-01 05:00:00	-3.20333	16.765	17.665	18.365	0
	1900-01-01 06:00:00	-3.40667	16.0917	17.0883	17.84	0
	1900-01-01 07:00:00	-3.82833	16.835	18.1833	18.815	5.55556
	1900-01-01 08:00:00	-3.34	18.2367	19.6633	19.9533	197.222
	1900-01-01 09:00:00	-0.156667	20.655	21.735	21.5983	477.778
	1900-01-01 10:00:00	3.09667	21.6683	22.2183	21.9433	619.444
	1900-01-01 11:00:00	4.98	24.1583	24.3283	23.7717	532.058
	1900-01-01 12:00:00	6.36	25.1683	24.935	24.3183	625.076
	1900-01-01 13:00:00	7.205	26.9967	26.4633	25.7667	225.389
	1900-01-01 14:00:00	7.41	26.02	25.345	25.0617	254.172
	1900-01-01 15:00:00	7.51167	25.6983	24.895	24.8333	137.276
	1900-01-01 16:00:00	7.22667	24.975	24.2233	24.365	215.715
	1900-01-01 17:00:00	6.99333	24.9883	24.245	24.505	47.6477
	1900-01-01 18:00:00	5.12167	23.9467	23.2967	23.8267	0
	1900-01-01 19:00:00	3.55167	22.875	22.3567	23.1917	0
	1900-01-01 20:00:00	2.65833	21.9717	21.6167	22.6667	0
	1900-01-01 21:00:00	1.44	21.1667	21.0067	22.1667	0
	1900-01-01 22:00:00	0.128333	20.9283	20.6883	21.645	0
	1900-01-01 23:00:00	-0.293333	20.8367	21.6367	21.7717	0
2016-02-05	1900-01-02	-0.466667	20.8833	21.8417	21.835	0
	1900-01-02 01:00:00	-0.578333	20.22	20.6367	21.135	0
	1900-01-02 02:00:00	-0.708333	19.275	19.7967	20.435	0
	1900-01-02 03:00:00	-0.123333	18.5683	19.1633	19.8867	0
	1900-01-02 04:00:00	0.641667	17.9	18.6083	19.3517	0
	1900-01-02 05:00:00	-0.433333	17.2217	18.1233	18.8133	0
	1900-01-02 06:00:00	-1.39833	16.6117	17.625	18.2983	0
	1900-01-02 07:00:00	-1.79333	17.385	18.7383	19.3067	5.55556
	1900-01-02 08:00:00	-1.26	18.83	20.2033	20.4933	150
	1900-01-02 09:00:00	1.98667	20.935	22.2917	21.64	279.028
	1900-01-02 10:00:00	4.71333	21.4967	21.9883	21.8717	455.757
	1900-01-02 11:00:00	7.29667	24.2983	24.3267	23.875	563.608
	1900-01-02 12:00:00	9.13333	27.2783	26.615	25.8583	617.261
	1900-01-02 13:00:00	10.325	29.8333	28.6417	27.49	599.734
	1900-01-02 14:00:00	10.8917	31.83	30.1	28.9133	455.283
	1900-01-02 15:00:00	11.3383	31.9683	30.0533	29.3533	272.439
	1900-01-02 16:00:00	10.56	31.075	29.0083	28.82	176.355
	1900-01-02 17:00:00	9.50833	30.2833	28.2	28.4683	44.3884
	1900-01-02 18:00:00	8.47	28.7633	26.6617	27.28	0
	1900-01-02 19:00:00	7.49	27.4483	25.4817	26.2883	0
	1900-01-02 20:00:00	6.405	26.4033	24.65	25.4767	0
	1900-01-02 21:00:00	5.74333	25.535	23.9367	24.8467	0
	1900-01-02 22:00:00	5.34167	24.7383	23.3283	24.3683	0
	1900-01-02 23:00:00	5.15833	24.015	22.8517	24.0983	0
2016-02-06	1900-01-03	5.105	23.3367	22.4183	23.8467	0
	1900-01-03 01:00:00	5.075	22.7383	22.1267	23.5417	0
	1900-01-03 02:00:00	4.31	22.125	21.7333	23.21	0
	1900-01-03 03:00:00	3.875	21.4917	21.4283	22.85	0
	1900-01-03 04:00:00	4.00167	20.9317	21.0217	22.5067	0
	1900-01-03 05:00:00	3.92	20.4217	20.745	22.0833	0
	1900-01-03 06:00:00	2.88	19.925	20.4517	21.7867	0
	1900-01-03 07:00:00	2.58	20.6667	21.6017	21.7817	5.55556
	1900-01-03 08:00:00	3.16833	20.9517	20.6917	21.7133	2.77778
	1900-01-03 09:00:00	4.94667	21.015	20.8833	21.6633	36.1111
	1900-01-03 10:00:00	6.92	22.6483	22.6433	22.99	344.18
	1900-01-03 11:00:00	7.67167	23.1917	23.2433	23.46	268.869
	1900-01-03 12:00:00	7.915	22.97	22.9967	23.2033	149.996
	1900-01-03 13:00:00	7.66333	22.345	22.345	22.855	158.578
	1900-01-03 14:00:00	7.425	21.92	21.9583	22.5417	82.1736
	1900-01-03 15:00:00	6.92333	21.4017	21.5417	22.2217	126.343
	1900-01-03 16:00:00	6.93	21.2067	21.4017	22.1	75.2737
	1900-01-03 17:00:00	6.72333	20.9217	21.0217	21.7983	37.2208
	1900-01-03 18:00:00	6.03	20.9417	21.005	21.725	0
	1900-01-03 19:00:00	5.43333	20.875	21.9633	21.7083	0
	1900-01-03 20:00:00	4.97	20.91	21.3917	21.795	0
	1900-01-03 21:00:00	4.92	20.9533	21.52	21.8083	0
	1900-01-03 22:00:00	5.40833	20.93	21.655	21.7983	0
	1900-01-03 23:00:00	4.99333	20.8717	21.61	21.7917	0
2016-02-07	1900-01-04	4.85167	20.9717	21.3483	21.665	0
	1900-01-04 01:00:00	4.765	20.3367	20.93	21.1767	0
	1900-01-04 02:00:00	3.82833	19.53	20.1133	20.6417	0
	1900-01-04 03:00:00	3.13667	18.98	19.605	20.175	0
	1900-01-04 04:00:00	2.44	18.4483	19.1117	19.7767	0
	1900-01-04 05:00:00	1.97167	18.0133	18.725	19.41	0
	1900-01-04 06:00:00	1.94333	17.5733	18.3467	19.0333	0
	1900-01-04 07:00:00	1.74	18.5817	19.6783	20.1817	2.77778
	1900-01-04 08:00:00	1.57667	20.0917	21.2617	21.5017	75.5802
	1900-01-04 09:00:00	2.73667	21.0517	22.0467	21.69	287.024
	1900-01-04 10:00:00	4.12667	22.3167	22.5967	22.4167	421.858
	1900-01-04 11:00:00	4.62667	23.915	24.0517	23.5633	511.276
	1900-01-04 12:00:00	5.41333	26.8683	26.2317	25.5467	587.55
	1900-01-04 13:00:00	6.23167	28.5433	27.7567	26.6417	639.232
	1900-01-04 14:00:00	7.35	31.6	29.93	29.14	583.37
	1900-01-04 15:00:00	7.165	33.0033	31.12	30.7517	450.582
	1900-01-04 16:00:00	5.7	33.4217	31.4233	31.5017	142.788
	1900-01-04 17:00:00	5.60167	31.5167	29.5967	30.2017	61.7745
	1900-01-04 18:00:00	4.45833	29.8817	28.1583	29.0183	0
	1900-01-04 19:00:00	2.63667	28.33	26.61	27.705	0
	1900-01-04 20:00:00	1.87833	26.99	25.415	26.575	0
	1900-01-04 21:00:00	2.67333	25.8933	24.5183	25.6583	0
	1900-01-04 22:00:00	2.415	24.98	23.785	24.9017	0
	1900-01-04 23:00:00	1.35	24.1217	23.0617	24.3317	0
2016-02-08	1900-01-05	0.718333	23.2533	22.475	23.9167	0
	1900-01-05 01:00:00	0.218333	22.44	21.9367	23.5533	0
	1900-01-05 02:00:00	0.095	21.6517	21.4717	23.16	0
	1900-01-05 03:00:00	-0.438333	20.915	21.04	22.7383	0
	1900-01-05 04:00:00	-0.586667	20.21	20.6017	22.2983	0
	1900-01-05 05:00:00	-0.873333	19.58	20.1933	21.8067	0
	1900-01-05 06:00:00	-1.42167	18.98	19.89	21.335	0
	1900-01-05 07:00:00	-2.275	19.6983	21.0983	21.7017	2.77778
	1900-01-05 08:00:00	-0.978333	20.8933	21.735	21.7133	73.0189
	1900-01-05 09:00:00	0.801667	20.9667	20.7333	21.74	141.14
	1900-01-05 10:00:00	3.26333	20.98	21.265	21.8117	274.508
	1900-01-05 11:00:00	6.085	21.585	21.5817	22.165	509.084
	1900-01-05 12:00:00	7.2125	24.1033	23.7783	23.8667	498.841
	1900-01-05 13:00:00	9.53978	26.47	25.7917	25.6	617.902
	1900-01-05 14:00:00	9.91417	28.695	27.7517	26.8933	360.995
	1900-01-05 15:00:00	9.826	28.6383	27.5183	26.9767	258.949
	1900-01-05 16:00:00	8.59528	28.095	26.815	26.6383	254.263
	1900-01-05 17:00:00	7.09908	28.5433	27.2333	27.39	68.0218
	1900-01-05 18:00:00	5.15389	27.185	26.0333	26.435	0
	1900-01-05 19:00:00	3.68986	25.87	24.78	25.3967	0
	1900-01-05 20:00:00	2.81061	24.87	23.8733	24.6283	0
	1900-01-05 21:00:00	1.078	23.975	23.09	24.1933	0
	1900-01-05 22:00:00	-0.1215	23.105	22.5	23.765	0
	1900-01-05 23:00:00	-0.624028	22.2867	21.905	23.4233	0
2016-02-09	1900-01-06	-1.3255	21.4917	21.3817	22.9933	0
	1900-01-06 01:00:00	-1.08317	20.805	20.9167	22.5267	0
	1900-01-06 02:00:00	-1.53067	20.0717	20.4667	22.065	0
	1900-01-06 03:00:00	-2.04558	19.38	20.0117	21.5267	0
	1900-01-06 04:00:00	-2.80364	18.7133	19.5467	21.0017	0
	1900-01-06 05:00:00	-3.36331	18.05	19.0767	20.3933	0
	1900-01-06 06:00:00	-3.30517	17.405	18.64	19.835	0
	1900-01-06 07:00:00	-2.32206	18.1383	19.7733	20.805	13.8889
	1900-01-06 08:00:00	-0.913889	19.5817	21.2717	21.625	136.111
	1900-01-06 09:00:00	1.36333	21.07	21.2133	21.7533	314.887
	1900-01-06 10:00:00	4.44167	22.0633	22.5033	22.545	455.507
	1900-01-06 11:00:00	7.90667	24.41	24.505	24.2017	561.166
	1900-01-06 12:00:00	11.125	26.9167	26.405	25.8233	621.217
	1900-01-06 13:00:00	11.9117	29.3833	28.1267	27.245	607.566
	1900-01-06 14:00:00	11.8233	30.9333	29.3317	28.8533	510.713
	1900-01-06 15:00:00	11.785	31.7217	29.785	29.755	407.134
	1900-01-06 16:00:00	11.3417	31.825	29.995	30.3483	222.864
	1900-01-06 17:00:00	10.225	30.5783	28.7983	29.545	31.142
	1900-01-06 18:00:00	9.65	28.8767	27.0833	28.14	0
	1900-01-06 19:00:00	8.15667	27.605	25.905	27.0533	0
	1900-01-06 20:00:00	6.885	26.5517	25.0233	26.205	0
	1900-01-06 21:00:00	6.01	25.6417	24.2617	25.425	0
	1900-01-06 22:00:00	5.14667	24.8433	23.625	24.785	0
	1900-01-06 23:00:00	4.02667	24.1217	23.045	24.345	0
2016-02-10	1900-01-07	3.09833	23.355	22.5883	24	0
	1900-01-07 01:00:00	2.6	22.665	22.1533	23.715	0
	1900-01-07 02:00:00	2.74333	21.9917	21.7483	23.36	0
	1900-01-07 03:00:00	2.66333	21.3683	21.3933	23.0017	0
	1900-01-07 04:00:00	2.295	20.7833	21.0933	22.6383	0
	1900-01-07 05:00:00	2.05833	20.2017	20.6883	22.2783	0
	1900-01-07 06:00:00	1.58333	19.6717	20.37	21.81	0
	1900-01-07 07:00:00	1.48167	20.47	21.5283	21.8183	8.33333
	1900-01-07 08:00:00	2.63833	20.9867	20.6133	21.7517	122.222
	1900-01-07 09:00:00	3.965	21.3833	21.46	22.1033	328.977
	1900-01-07 10:00:00	5.18833	23.4067	23.4033	23.585	493.756
	1900-01-07 11:00:00	5.97	25.9733	25.61	25.29	612.178
	1900-01-07 12:00:00	7.01	28.8883	27.7633	27.0267	667.555
	1900-01-07 13:00:00	7.67333	31.2883	29.7417	29.1783	654.832
	1900-01-07 14:00:00	7.94	32.72	30.8433	30.9817	546.918
	1900-01-07 15:00:00	8.17667	33.625	31.5933	32	439.513
	1900-01-07 16:00:00	7.82833	33.7583	31.74	32.5367	266.955
	1900-01-07 17:00:00	7.155	33.0767	31.0583	32.155	77.4123
	1900-01-07 18:00:00	5.78333	31.2017	29.3817	30.8	0
	1900-01-07 19:00:00	4.89167	29.3917	27.765	29.2867	0
	1900-01-07 20:00:00	3.86	28.165	26.615	28.2033	0
	1900-01-07 21:00:00	3.06333	26.9883	25.6333	27.115	0
	1900-01-07 22:00:00	2.23667	25.9783	24.8	26.195	0
	1900-01-07 23:00:00	1.915	25.0617	24.0267	25.3183	0
2016-02-11	1900-01-08	1.425	24.2083	23.3	24.6017	0
	1900-01-08 01:00:00	0.905	23.3467	22.6467	24.1383	0
	1900-01-08 02:00:00	0.521667	22.5	22.0817	23.7233	0
	1900-01-08 03:00:00	0.0683333	21.6817	21.5967	23.4183	0
	1900-01-08 04:00:00	-0.628333	20.9167	21.1367	22.9383	0
	1900-01-08 05:00:00	-2.635	20.1517	20.6817	22.4633	0
	1900-01-08 06:00:00	-3.13833	19.415	20.235	21.93	0
	1900-01-08 07:00:00	-3.03167	18.6783	19.7383	21.32	13.8889
	1900-01-08 08:00:00	-1.32667	18.1967	19.49	20.7567	138.889
	1900-01-08 09:00:00	2.82667	19.2283	20.4483	21.4	323.52
	1900-01-08 10:00:00	5.19667	21.6633	22.7517	23.085	487.943
	1900-01-08 11:00:00	6.015	24.535	25.2033	24.9667	603.359
	1900-01-08 12:00:00	6.885	27.4783	27.4	26.7483	654.166
	1900-01-08 13:00:00	8.13333	30.0433	29.4883	28.7567	637.875
	1900-01-08 14:00:00	8.82667	32.1817	31.1517	30.8167	562.112
	1900-01-08 15:00:00	9.12333	33.4033	32.18	32.3783	427.118
	1900-01-08 16:00:00	8.445	33.695	32.4317	32.9233	258.811
	1900-01-08 17:00:00	7.27	32.8517	31.705	32.56	76.3872
	1900-01-08 18:00:00	5.58833	31.0317	30.09	31.1917	0
	1900-01-08 19:00:00	4.32	29.3917	28.4617	29.73	0
	1900-01-08 20:00:00	2.29833	28.06	27.2167	28.5483	0
	1900-01-08 21:00:00	-0.3	26.84	26.135	27.4483	0
	1900-01-08 22:00:00	-1.03667	25.745	25.1817	26.4517	0
	1900-01-08 23:00:00	-1.47167	24.77	24.3267	25.54	0
2016-02-12	1900-01-09	-1.365	23.8283	23.4983	24.6867	0
	1900-01-09 01:00:00	-2.2	22.9333	22.765	24.17	0
	1900-01-09 02:00:00	-1.91333	22.1	22.14	23.7733	0
	1900-01-09 03:00:00	-1.75667	21.2567	21.6233	23.3767	0
	1900-01-09 04:00:00	-1.78333	20.495	21.1333	22.9333	0
	1900-01-09 05:00:00	-1.775	19.7183	20.6683	22.4217	0
	1900-01-09 06:00:00	-1.22	18.9767	20.1983	21.87	0
	1900-01-09 07:00:00	-2.11	18.2967	19.7683	21.3417	13.8889
	1900-01-09 08:00:00	-0.826667	17.8717	19.4733	20.785	144.444
	1900-01-09 09:00:00	4.225	18.725	20.3283	21.2933	318.047
	1900-01-09 10:00:00	7.92	21.0967	22.5183	22.9167	461.121
	1900-01-09 11:00:00	9.89	23.6983	24.83	24.6333	408.035
	1900-01-09 12:00:00	10.255	23.4267	24.4367	24.255	298.977
	1900-01-09 13:00:00	10.6183	23.1583	23.915	24.125	233.356
	1900-01-09 14:00:00	10.965	22.455	23.2283	23.6283	111.712
	1900-01-09 15:00:00	11.52	21.9083	22.6283	23.255	65.3385
	1900-01-09 16:00:00	11.165	21.43	22.185	22.9617	27.7778
	1900-01-09 17:00:00	10.4067	20.9433	21.7683	22.6533	16.6667
	1900-01-09 18:00:00	9.72833	20.5517	21.4967	22.35	0
	1900-01-09 19:00:00	9.34667	20.1717	21.175	22.0967	0
	1900-01-09 20:00:00	9.77	19.87	20.9067	21.85	0
	1900-01-09 21:00:00	9.82833	19.5767	20.6933	21.55	0
	1900-01-09 22:00:00	9.61	19.3033	20.445	21.3367	0
	1900-01-09 23:00:00	9.01167	19.1133	20.2667	21.1317	0
2016-02-13	1900-01-10	8.46833	18.8917	20.1167	20.8967	0
	1900-01-10 01:00:00	8.32	18.6333	19.9283	20.6317	0
	1900-01-10 02:00:00	8.345	18.4533	19.735	20.455	0
	1900-01-10 03:00:00	8.55667	18.2433	19.54	20.23	0
	1900-01-10 04:00:00	8.59322	18.1667	19.415	20.0367	0
	1900-01-10 05:00:00	8.16	17.9617	19.2367	19.9083	0
	1900-01-10 06:00:00	8.28333	17.7483	19.035	19.74	0
	1900-01-10 07:00:00	7.84167	17.5483	18.905	19.5233	8.33333
	1900-01-10 08:00:00	8.03833	17.515	18.7733	19.3667	123.783
	1900-01-10 09:00:00	10.9833	18.8333	19.8883	20.19	384.847
	1900-01-10 10:00:00	13.4883	21.6483	22.4133	22.295	290.691
	1900-01-10 11:00:00	14.8533	22.7867	23.1733	23.115	568.132
	1900-01-10 12:00:00	16.885	26.2733	26.14	25.48	611.189
	1900-01-10 13:00:00	18.79	29.3983	28.5933	27.3383	594.311
	1900-01-10 14:00:00	20.1367	31.48	30.1917	29.305	460.09
	1900-01-10 15:00:00	19.5033	31.8683	30.3533	30.0667	212.705
	1900-01-10 16:00:00	18.8733	30.705	29.0233	29.2683	173.433
	1900-01-10 17:00:00	18.17	30.5217	28.785	29.3617	76.0962
	1900-01-10 18:00:00	16.8883	29.6483	27.9767	28.7967	0
	1900-01-10 19:00:00	16.36	28.76	27.1067	28.1133	0
	1900-01-10 20:00:00	16.125	28.1333	26.5433	27.63	0
	1900-01-10 21:00:00	16.2233	27.5767	26.1783	27.1933	0
	1900-01-10 22:00:00	16.64	27.105	25.815	26.8633	0
	1900-01-10 23:00:00	16.785	26.7367	25.535	26.5883	0

## Sheet: Specific heat, enthalpy of PCM
Specific heat of SSPCM sheet
Specific heat	SSPCM sheet[J/g]		Enthalpy	SSPCM sheet[J/kg]
	1℃/30minutes			1℃/30minutes
Temp.	Heating	Cooling	Temp.	Heating	Cooling	Average
15	3.68896	9.60342	15	12610.9	20929.1	16770
15.5	3.37213	13.6609	15.5	14455.4	24295.6	19375.5
16	3.49032	10.8879	16	16141.4	29097.3	22619.4
16.5	3.62616	4.35872	16.5	17886.6	35927.8	26907.2
17	3.98423	4.14768	17	19699.7	41371.7	30535.7
17.5	4.12295	4.06447	17.5	21691.8	43551.1	32621.4
18	4.57348	4.7558	18	23753.2	45624.9	34689.1
18.5	4.58105	4.69796	18.5	26040	47657.2	36848.6
19	5.15116	5.02101	19	28330.5	50035.1	39182.8
19.5	5.49228	5.34109	19.5	30906.1	52384	41645.1
20	6.10769	6.14481	20	33652.2	54894.5	44273.4
20.5	7.02009	5.95462	20.5	36706.1	57565.1	47135.6
21	7.22569	6.84515	21	40216.1	60637.5	50426.8
21.5	7.92751	7.75068	21.5	43829	63614.8	53721.9
22	9.07414	8.66425	22	47792.7	67037.4	57415
22.5	10.9104	10.8175	22.5	52329.8	70912.7	61621.3
23	12.5978	10.1285	23	57785	75244.8	66514.9
23.5	14.5489	15.6089	23.5	64083.9	80653.6	72368.7
24	19.6676	21.0284	24	71358.3	85717.8	78538.1
24.5	20.619	12.3279	24.5	81192.1	93522.3	87357.2
25	20.055	2.02759	25	91501.6	104036	97769.1
25.5	12.4155	1.84642	25.5	101529	110200	105865
26	5.18152	1.91454	26	107737	111214	109476
26.5	3.32196	2.02907	26.5	110328	112137	111233
27	3.43336	2.11389	27	111989	113095	112542
27.5	2.43237	1.93393	27.5	113705	114109	113907
28	2.49079	1.85941	28	114921	115166	115044
28.5	2.11621	2.03543	28.5	116167	116133	116150
29	1.87603	1.80035	29	117225	117063	117144
29.5	2.21976	2.07478	29.5	118163	118081	118122
30	1.96601	2.10365	30	119273	118981	119127
	Reference
	H.B. Kim, M. Mae, Y. Choi, Application of shape-stabilized phase-change material sheets as thermal energy storage to reduce heating load in Japanese climate, Build. Environ. 125 (2017) 1–14.
	https://doi.org/10.1016/j.buildenv.2017.08.038

## Sheet: Energy Plus(validation)
Energy Plus (validation)
	[℃]					[℃]					[℃]
Date/Time	Outdoor temperature	Experiment Hut A	Energy Plus Hut A			Outdoor temperature	Experiment Hut B	Energy Plus Hut B			Outdoor temperature	Experiment Hut C	Energy Plus Hut C
02/07 24:00:00	0.218333	22.44	22.3778		02/07 24:00:00	0.218333	21.9367	21.8313		02/07 24:00:00	0.218333	23.5533	22.2421
02/08 01:00:00	0.095	21.6517	21.6003		02/08 01:00:00	0.095	21.4717	21.2028		02/08 01:00:00	0.095	23.16	21.6086
02/08 02:00:00	-0.438333	20.915	20.8396		02/08 02:00:00	-0.438333	21.04	20.585		02/08 02:00:00	-0.438333	22.7383	20.9821
02/08 03:00:00	-0.586667	20.21	20.0947		02/08 03:00:00	-0.586667	20.6017	19.9778		02/08 03:00:00	-0.586667	22.2983	20.3638
02/08 04:00:00	-0.873333	19.58	19.376		02/08 04:00:00	-0.873333	20.1933	19.3892		02/08 04:00:00	-0.873333	21.8067	19.7637
02/08 05:00:00	-1.42167	18.98	18.6665		02/08 05:00:00	-1.42167	19.89	18.8031		02/08 05:00:00	-1.42167	21.335	19.1643
02/08 06:00:00	-2.275	19.6983	19.9988		02/08 06:00:00	-2.275	21.0983	19.9988		02/08 06:00:00	-2.275	21.7017	19.9991
02/08 07:00:00	-0.978333	20.8933	20		02/08 07:00:00	-0.978333	21.735	20		02/08 07:00:00	-0.978333	21.7133	20
02/08 08:00:00	0.801667	20.9667	20		02/08 08:00:00	0.801667	20.7333	20		02/08 08:00:00	0.801667	21.74	20
02/08 09:00:00	3.26333	20.98	20.2206		02/08 09:00:00	3.26333	21.265	20.3144		02/08 09:00:00	3.26333	21.8117	20.2461
02/08 10:00:00	6.085	21.585	22.2974		02/08 10:00:00	6.085	21.5817	22.4426		02/08 10:00:00	6.085	22.165	22.1363
02/08 11:00:00	7.2125	24.1033	24.3956		02/08 11:00:00	7.2125	23.7783	24.4522		02/08 11:00:00	7.2125	23.8667	23.8545
02/08 12:00:00	9.53978	26.47	26.7403		02/08 12:00:00	9.53978	25.7917	26.6354		02/08 12:00:00	9.53978	25.6	25.8142
02/08 13:00:00	9.91417	28.695	27.5328		02/08 13:00:00	9.91417	27.7517	27.1994		02/08 13:00:00	9.91417	26.8933	26.3435
02/08 14:00:00	9.826	28.6383	27.477		02/08 14:00:00	9.826	27.5183	26.9927		02/08 14:00:00	9.826	26.9767	26.3107
02/08 15:00:00	8.59528	28.095	27.4689		02/08 15:00:00	8.59528	26.815	26.8815		02/08 15:00:00	8.59528	26.6383	26.3522
02/08 16:00:00	7.09908	28.5433	26.8504		02/08 16:00:00	7.09908	27.2333	26.1958		02/08 16:00:00	7.09908	27.39	25.8381
02/08 17:00:00	5.15389	27.185	25.9354		02/08 17:00:00	5.15389	26.0333	25.2709		02/08 17:00:00	5.15389	26.435	25.1038
02/08 18:00:00	3.68986	25.87	25.0524		02/08 18:00:00	3.68986	24.78	24.4125		02/08 18:00:00	3.68986	25.3967	24.4056
02/08 19:00:00	2.81061	24.87	24.2481		02/08 19:00:00	2.81061	23.8733	23.6579		02/08 19:00:00	2.81061	24.6283	23.7627
02/08 20:00:00	1.078	23.975	23.4436		02/08 20:00:00	1.078	23.09	22.9398		02/08 20:00:00	1.078	24.1933	23.112
02/08 21:00:00	-0.1215	23.105	22.6262		02/08 21:00:00	-0.1215	22.5	22.2277		02/08 21:00:00	-0.1215	23.765	22.4402
02/08 22:00:00	-0.624028	22.2867	21.8423		02/08 22:00:00	-0.624028	21.905	21.5586		02/08 22:00:00	-0.624028	23.4233	21.7986
02/08 23:00:00	-1.3255	21.4917	21.0742		02/08 23:00:00	-1.3255	21.3817	20.9097		02/08 23:00:00	-1.3255	22.9933	21.1679
02/08 24:00:00	-1.08317	20.805	20.3444		02/08 24:00:00	-1.08317	20.9167	20.299		02/08 24:00:00	-1.08317	22.5267	20.5699
02/09 01:00:00	-1.53067	20.0717	19.6268		02/09 01:00:00	-1.53067	20.4667	19.6966		02/09 01:00:00	-1.53067	22.065	19.9748
02/09 02:00:00	-2.04558	19.38	18.8834		02/09 02:00:00	-2.04558	20.0117	19.0684		02/09 02:00:00	-2.04558	21.5267	19.3466
02/09 03:00:00	-2.80364	18.7133	18.1422		02/09 03:00:00	-2.80364	19.5467	18.4395		02/09 03:00:00	-2.80364	21.0017	18.7147
02/09 04:00:00	-3.36331	18.05	17.4136		02/09 04:00:00	-3.36331	19.0767	17.8193		02/09 04:00:00	-3.36331	20.3933	18.0888
02/09 05:00:00	-3.30517	17.405	16.7205		02/09 05:00:00	-3.30517	18.64	17.2288		02/09 05:00:00	-3.30517	19.835	17.4935
02/09 06:00:00	-2.32206	18.1383	19.9968		02/09 06:00:00	-2.32206	19.7733	19.9977		02/09 06:00:00	-2.32206	20.805	19.9978
02/09 07:00:00	-0.913889	19.5817	20		02/09 07:00:00	-0.913889	21.2717	20		02/09 07:00:00	-0.913889	21.625	20
02/09 08:00:00	1.36333	21.07	20.13		02/09 08:00:00	1.36333	21.2133	20.22		02/09 08:00:00	1.36333	21.7533	20.1277
02/09 09:00:00	4.44167	22.0633	22.0258		02/09 09:00:00	4.44167	22.5033	22.2212		02/09 09:00:00	4.44167	22.545	21.7843
02/09 10:00:00	7.90667	24.41	24.6789		02/09 10:00:00	7.90667	24.505	24.7362		02/09 10:00:00	7.90667	24.2017	24.0128
02/09 11:00:00	11.125	26.9167	27.3373		02/09 11:00:00	11.125	26.405	27.1993		02/09 11:00:00	11.125	25.8233	26.2283
02/09 12:00:00	11.9117	29.3833	29.6427		02/09 12:00:00	11.9117	28.1267	29.2535		02/09 12:00:00	11.9117	27.245	28.1522
02/09 13:00:00	11.8233	30.9333	31.0868		02/09 13:00:00	11.8233	29.3317	30.3968		02/09 13:00:00	11.8233	28.8533	29.2946
02/09 14:00:00	11.785	31.7217	31.7617		02/09 14:00:00	11.785	29.785	30.8214		02/09 14:00:00	11.785	29.755	29.8649
02/09 15:00:00	11.3417	31.825	31.4355		02/09 15:00:00	11.3417	29.995	30.3133		02/09 15:00:00	11.3417	30.3483	29.608
02/09 16:00:00	10.225	30.5783	30.4375		02/09 16:00:00	10.225	28.7983	29.2378		02/09 16:00:00	10.225	29.545	28.8177
02/09 17:00:00	9.65	28.8767	29.4362		02/09 17:00:00	9.65	27.0833	28.2346		02/09 17:00:00	9.65	28.14	28.0704
02/09 18:00:00	8.15667	27.605	28.5633		02/09 18:00:00	8.15667	25.905	27.3909		02/09 18:00:00	8.15667	27.0533	27.4142
02/09 19:00:00	6.885	26.5517	27.7192		02/09 19:00:00	6.885	25.0233	26.6034		02/09 19:00:00	6.885	26.205	26.7523
02/09 20:00:00	6.01	25.6417	26.9184		02/09 20:00:00	6.01	24.2617	25.9019		02/09 20:00:00	6.01	25.425	26.1241
02/09 21:00:00	5.14667	24.8433	26.1482		02/09 21:00:00	5.14667	23.625	25.2511		02/09 21:00:00	5.14667	24.785	25.5168
02/09 22:00:00	4.02667	24.1217	25.3799		02/09 22:00:00	4.02667	23.045	24.6128		02/09 22:00:00	4.02667	24.345	24.9027
02/09 23:00:00	3.09833	23.355	24.6103		02/09 23:00:00	3.09833	22.5883	23.9786		02/09 23:00:00	3.09833	24	24.281
02/09 24:00:00	2.6	22.665	23.8638		02/09 24:00:00	2.6	22.1533	23.367		02/09 24:00:00	2.6	23.715	23.6772
02/10 01:00:00	2.74333	21.9917	23.1482		02/10 01:00:00	2.74333	21.7483	22.783		02/10 01:00:00	2.74333	23.36	23.0989
02/10 02:00:00	2.66333	21.3683	22.4419		02/10 02:00:00	2.66333	21.3933	22.2055		02/10 02:00:00	2.66333	23.0017	22.5245
02/10 03:00:00	2.295	20.7833	21.7385		02/10 03:00:00	2.295	21.0933	21.6266		02/10 03:00:00	2.295	22.6383	21.9441
02/10 04:00:00	2.05833	20.2017	21.0515		02/10 04:00:00	2.05833	20.6883	21.0591		02/10 04:00:00	2.05833	22.2783	21.3711
02/10 05:00:00	1.58333	19.6717	20.3784		02/10 05:00:00	1.58333	20.37	20.4999		02/10 05:00:00	1.58333	21.81	20.8033				Reference
02/10 06:00:00	1.48167	20.47	19.7826		02/10 06:00:00	1.48167	21.5283	20.0121		02/10 06:00:00	1.48167	21.8183	20.3036				H.B. Kim, M. Mae, Y. Choi, Application of shape-stabilized phase-change material sheets as thermal energy storage to reduce heating load in Japanese climate, Build. Environ. 125 (2017) 1–14.
02/10 07:00:00	2.63833	20.9867	19.6616		02/10 07:00:00	2.63833	20.6133	19.9837		02/10 07:00:00	2.63833	21.7517	20.2248				https://doi.org/10.1016/j.buildenv.2017.08.038
02/10 08:00:00	3.965	21.3833	21.1869		02/10 08:00:00	3.965	21.46	21.5437		02/10 08:00:00	3.965	22.1033	21.6136
02/10 09:00:00	5.18833	23.4067	24.0302		02/10 09:00:00	5.18833	23.4033	24.2889		02/10 09:00:00	5.18833	23.585	24.0352
02/10 10:00:00	5.97	25.9733	26.9352		02/10 10:00:00	5.97	25.61	27.0207		02/10 10:00:00	5.97	25.29	26.4346
02/10 11:00:00	7.01	28.8883	29.6764		02/10 11:00:00	7.01	27.7633	29.5407		02/10 11:00:00	7.01	27.0267	28.686
02/10 12:00:00	7.67333	31.2883	31.9879		02/10 12:00:00	7.67333	29.7417	31.6074		02/10 12:00:00	7.67333	29.1783	30.5968
02/10 13:00:00	7.94	32.72	33.4391		02/10 13:00:00	7.94	30.8433	32.7742		02/10 13:00:00	7.94	30.9817	31.7573
02/10 14:00:00	8.17667	33.625	34.033		02/10 14:00:00	8.17667	31.5933	33.1232		02/10 14:00:00	8.17667	32	32.2604
02/10 15:00:00	7.82833	33.7583	33.5804		02/10 15:00:00	7.82833	31.74	32.5114		02/10 15:00:00	7.82833	32.5367	31.8693
02/10 16:00:00	7.155	33.0767	32.4913		02/10 16:00:00	7.155	31.0583	31.3363		02/10 16:00:00	7.155	32.155	30.9538
02/10 17:00:00	5.78333	31.2017	31.2716		02/10 17:00:00	5.78333	29.3817	30.0906		02/10 17:00:00	5.78333	30.8	29.9994
02/10 18:00:00	4.89167	29.3917	30.1571		02/10 18:00:00	4.89167	27.765	29.029		02/10 18:00:00	4.89167	29.2867	29.1346
02/10 19:00:00	3.86	28.165	29.1123		02/10 19:00:00	3.86	26.615	28.0901		02/10 19:00:00	3.86	28.2033	28.3196
02/10 20:00:00	3.06333	26.9883	28.1137		02/10 20:00:00	3.06333	25.6333	27.2295		02/10 20:00:00	3.06333	27.115	27.5364
02/10 21:00:00	2.23667	25.9783	27.1568		02/10 21:00:00	2.23667	24.8	26.4257		02/10 21:00:00	2.23667	26.195	26.775
02/10 22:00:00	1.915	25.0617	26.2255		02/10 22:00:00	1.915	24.0267	25.6541		02/10 22:00:00	1.915	25.3183	26.0251
02/10 23:00:00	1.425	24.2083	25.3187		02/10 23:00:00	1.425	23.3	24.9075		02/10 23:00:00	1.425	24.6017	25.29
02/10 24:00:00	0.905	23.3467	24.4359		02/10 24:00:00	0.905	22.6467	24.1825		02/10 24:00:00	0.905	24.1383	24.568
02/11 01:00:00	0.521667	22.5	23.5766		02/11 01:00:00	0.521667	22.0817	23.4758		02/11 01:00:00	0.521667	23.7233	23.8594
02/11 02:00:00	0.0683333	21.6817	22.7299		02/11 02:00:00	0.0683333	21.5967	22.7754		02/11 02:00:00	0.0683333	23.4183	23.1519
02/11 03:00:00	-0.628333	20.9167	21.8885		02/11 03:00:00	-0.628333	21.1367	22.0747		02/11 03:00:00	-0.628333	22.9383	22.4414
02/11 04:00:00	-2.635	20.1517	21.0128		02/11 04:00:00	-2.635	20.6817	21.3362		02/11 04:00:00	-2.635	22.4633	21.6851
02/11 05:00:00	-3.13833	19.415	20.1377		02/11 05:00:00	-3.13833	20.235	20.5949		02/11 05:00:00	-3.13833	21.93	20.9249
02/11 06:00:00	-3.03167	18.6783	19.4132		02/11 06:00:00	-3.03167	19.7383	19.9937		02/11 06:00:00	-3.03167	21.32	20.3142
02/11 07:00:00	-1.32667	18.1967	19.2542		02/11 07:00:00	-1.32667	19.49	19.9323		02/11 07:00:00	-1.32667	20.7567	20.2087
02/11 08:00:00	2.82667	19.2283	20.7092		02/11 08:00:00	2.82667	20.4483	21.4222		02/11 08:00:00	2.82667	21.4	21.5527
02/11 09:00:00	5.19667	21.6633	23.5052		02/11 09:00:00	5.19667	22.7517	24.1251		02/11 09:00:00	5.19667	23.085	23.9403
02/11 10:00:00	6.015	24.535	26.336		02/11 10:00:00	6.015	25.2033	26.7885		02/11 10:00:00	6.015	24.9667	26.2621
02/11 11:00:00	6.885	27.4783	29.0179		02/11 11:00:00	6.885	27.4	29.2522		02/11 11:00:00	6.885	26.7483	28.4435
02/11 12:00:00	8.13333	30.0433	31.3482		02/11 12:00:00	8.13333	29.4883	31.3531		02/11 12:00:00	8.13333	28.7567	30.3554
02/11 13:00:00	8.82667	32.1817	33.0091		02/11 13:00:00	8.82667	31.1517	32.7147		02/11 13:00:00	8.82667	30.8167	31.6809
02/11 14:00:00	9.12333	33.4033	33.6339		02/11 14:00:00	9.12333	32.18	33.0856		02/11 14:00:00	9.12333	32.3783	32.1762
02/11 15:00:00	8.445	33.695	33.201		02/11 15:00:00	8.445	32.4317	32.4675		02/11 15:00:00	8.445	32.9233	31.784
02/11 16:00:00	7.27	32.8517	32.1382		02/11 16:00:00	7.27	31.705	31.3046		02/11 16:00:00	7.27	32.56	30.8932
02/11 17:00:00	5.58833	31.0317	30.9668		02/11 17:00:00	5.58833	30.09	30.0914		02/11 17:00:00	5.58833	31.1917	29.958
02/11 18:00:00	4.32	29.3917	29.8744		02/11 18:00:00	4.32	28.4617	29.0245		02/11 18:00:00	4.32	29.73	29.1002
02/11 19:00:00	2.29833	28.06	28.81		02/11 19:00:00	2.29833	27.2167	28.052		02/11 19:00:00	2.29833	28.5483	28.2547
02/11 20:00:00	-0.3	26.84	27.707		02/11 20:00:00	-0.3	26.135	27.0815		02/11 20:00:00	-0.3	27.4483	27.3589
02/11 21:00:00	-1.03667	25.745	26.6395		02/11 21:00:00	-1.03667	25.1817	26.1665		02/11 21:00:00	-1.03667	26.4517	26.4916
02/11 22:00:00	-1.47167	24.77	25.6498		02/11 22:00:00	-1.47167	24.3267	25.3326		02/11 22:00:00	-1.47167	25.54	25.6895
02/11 23:00:00	-1.365	23.8283	24.7043		02/11 23:00:00	-1.365	23.4983	24.5411		02/11 23:00:00	-1.365	24.6867	24.9191
02/11 24:00:00	-2.2	22.9333	23.7644		02/11 24:00:00	-2.2	22.765	23.7537		02/11 24:00:00	-2.2	24.17	24.1386
02/12 01:00:00	-1.91333	22.1	22.8453		02/12 01:00:00	-1.91333	22.14	22.9874		02/12 01:00:00	-1.91333	23.7733	23.3714
02/12 02:00:00	-1.75667	21.2567	21.9805		02/12 02:00:00	-1.75667	21.6233	22.2679		02/12 02:00:00	-1.75667	23.3767	22.6498
02/12 03:00:00	-1.78333	20.495	21.1381		02/12 03:00:00	-1.78333	21.1333	21.564		02/12 03:00:00	-1.78333	22.9333	21.9407
02/12 04:00:00	-1.775	19.7183	20.3223		02/12 04:00:00	-1.775	20.6683	20.8772		02/12 04:00:00	-1.775	22.4217	21.2477
02/12 05:00:00	-1.22	18.9767	19.557		02/12 05:00:00	-1.22	20.1983	20.2304		02/12 05:00:00	-1.22	21.87	20.5911
02/12 06:00:00	-2.11	18.2967	18.8838		02/12 06:00:00	-2.11	19.7683	19.6697		02/12 06:00:00	-2.11	21.3417	20.0106
02/12 07:00:00	-0.826667	17.8717	18.7633		02/12 07:00:00	-0.826667	19.4733	19.6383		02/12 07:00:00	-0.826667	20.785	19.9165
02/12 08:00:00	4.225	18.725	20.2004		02/12 08:00:00	4.225	20.3283	21.1039		02/12 08:00:00	4.225	21.2933	21.2212
02/12 09:00:00	7.92	21.0967	22.7728		02/12 09:00:00	7.92	22.5183	23.5821		02/12 09:00:00	7.92	22.9167	23.3967
02/12 10:00:00	9.89	23.6983	24.2139		02/12 10:00:00	9.89	24.83	24.8996		02/12 10:00:00	9.89	24.6333	24.4341
02/12 11:00:00	10.255	23.4267	24.4627		02/12 11:00:00	10.255	24.4367	25.0237		02/12 11:00:00	10.255	24.255	24.5434
02/12 12:00:00	10.6183	23.1583	24.288		02/12 12:00:00	10.6183	23.915	24.7482		02/12 12:00:00	10.6183	24.125	24.374
02/12 13:00:00	10.965	22.455	23.8849		02/12 13:00:00	10.965	23.2283	24.2757		02/12 13:00:00	10.965	23.6283	24.0319
02/12 14:00:00	11.52	21.9083	23.3785		02/12 14:00:00	11.52	22.6283	23.7291		02/12 14:00:00	11.52	23.255	23.6121
02/12 15:00:00	11.165	21.43	22.8419		02/12 15:00:00	11.165	22.185	23.1765		02/12 15:00:00	11.165	22.9617	23.1629
02/12 16:00:00	10.4067	20.9433	22.3382		02/12 16:00:00	10.4067	21.7683	22.6777		02/12 16:00:00	10.4067	22.6533	22.7391
02/12 17:00:00	9.72833	20.5517	21.8414		02/12 17:00:00	9.72833	21.4967	22.2008		02/12 17:00:00	9.72833	22.35	22.3141
02/12 18:00:00	9.34667	20.1717	21.3792		02/12 18:00:00	9.34667	21.175	21.769		02/12 18:00:00	9.34667	22.0967	21.9166
02/12 19:00:00	9.77	19.87	20.9704		02/12 19:00:00	9.77	20.9067	21.3981		02/12 19:00:00	9.77	21.85	21.5642
02/12 20:00:00	9.82833	19.5767	20.6022		02/12 20:00:00	9.82833	20.6933	21.0717		02/12 20:00:00	9.82833	21.55	21.2435
02/12 21:00:00	9.61	19.3033	20.2691		02/12 21:00:00	9.61	20.445	20.7823		02/12 21:00:00	9.61	21.3367	20.9512
02/12 22:00:00	9.01167	19.1133	19.9641		02/12 22:00:00	9.01167	20.2667	20.5217		02/12 22:00:00	9.01167	21.1317	20.6797

## Sheet: Japanese standard house
Japanese standard house
Reference
H.B. Kim, M. Mae, Y. Choi, Application of shape-stabilized phase-change material sheets as thermal energy storage to reduce heating load in Japanese climate, Build. Environ. 125 (2017) 1–14.
https://doi.org/10.1016/j.buildenv.2017.08.038

## Sheet: Result-All case
Total amount of heat absorbed and released in the living room of Zone 3 during the heating period
	[GJ]
	Bed room1	Bed room2	Japanese room	Living room	Main room	Total
Type A	1.64565	2.43533	3.76254	4.62335	3.49416	15.961
Type B	1.48587	2.23167	3.52487	3.92865	3.38929	14.5604
Type C	1.34759	1.98994	2.79065	3.05121	3.17741	12.3568
	[GJ]
	Bed room1	Bed room2	Japanese room	Living room	Main room	Total
Type A	1.51467	2.24038	3.39476	4.2474	3.17251	14.5697
Type B	1.38453	2.07246	3.18539	3.6753	3.08201	13.3997
Type C	1.26612	1.87283	2.53377	2.9137	2.89983	11.4862
	[GJ]
	Bed room1	Bed room2	Japanese room	Living room	Main room	Total
Type A	0.687767	1.21587	1.89707	2.19782	1.93448	7.93301
Type B	0.556993	1.03888	1.69929	1.61679	1.8484	6.76034
Type C	0.455263	0.845574	1.2779	1.14327	1.68687	5.40887
	[GJ]
	Bed room1	Bed room2	Japanese room	Living room	Main room	Total
Type A	0.835222	1.47783	1.78863	2.1178	1.97842	8.19791		Reference
Type B	0.718153	1.31768	1.57917	1.64632	1.92853	7.18986		H.B. Kim, M. Mae, Y. Choi, Application of shape-stabilized phase-change material sheets as thermal energy storage to reduce heating load in Japanese climate, Build. Environ. 125 (2017) 1–14.
Type C	0.635039	1.1412	1.49601	1.58868	1.77509	6.63602		https://doi.org/10.1016/j.buildenv.2017.08.038
	[GJ]
	Bed room1	Bed room2	Japanese room	Living room	Main room	Total
Type A	0.5435	1.13106	1.49449	1.72827	1.54303	6.44036
Type B	0.420531	0.944167	1.10306	1.06545	1.44756	4.98077
Type C	0.335763	0.758069	0.984039	0.936688	1.30023	4.31479
	[GJ]
	Bed room1	Bed room2	Japanese room	Living room	Main room	Total
Type A	0.398698	0.830045	1.1044	1.27208	1.147	4.75223
Type B	0.311243	0.699839	0.827867	0.813685	1.08053	3.73316
Type C	0.252503	0.576648	0.754504	0.73283	0.979934	3.29642
	[GJ]
	Bed room1	Bed room2	Japanese room	Living room	Main room	Total
Type A	0.124375	0.343411	0.426534	0.481459	0.488318	1.8641
Type B	0.0679847	0.225957	0.211313	0.180652	0.390254	1.07616
Type C	0.0454618	0.155426	0.187388	0.174559	0.300489	0.863324

## Sheet: Zone3_Weather
Weather conditions in Zone 3 from February 17th to 23th
Date/Time		Outdoor Air Temperature[℃]	Direct Solar Radiation[W/m2]
43148	1900-01-01	-3.95833	0
	1900-01-01 01:00:00	-4.35	0
	1900-01-01 02:00:00	-4.30833	0
	1900-01-01 03:00:00	-3.86667	0
	1900-01-01 04:00:00	-4.225	0
	1900-01-01 05:00:00	-4.36667	0
	1900-01-01 06:00:00	-4.31667	0
	1900-01-01 07:00:00	-4.10833	8.45613
	1900-01-01 08:00:00	-3.49167	172.819
	1900-01-01 09:00:00	-2.675	583.744
	1900-01-01 10:00:00	-0.9	867.055
	1900-01-01 11:00:00	0.391667	1088.37
	1900-01-01 12:00:00	0.891667	1023.38
	1900-01-01 13:00:00	1.04167	962.683
	1900-01-01 14:00:00	1.11667	889.245
	1900-01-01 15:00:00	1.14167	626.809
	1900-01-01 16:00:00	0.4	144.356
	1900-01-01 17:00:00	-0.275	9.48293
	1900-01-01 18:00:00	-0.575	0
	1900-01-01 19:00:00	-0.583333	0
	1900-01-01 20:00:00	-0.616667	0
	1900-01-01 21:00:00	-0.466667	0
	1900-01-01 22:00:00	-1.29167	0
	1900-01-01 23:00:00	-2.35	0
43149	1900-01-01	-3.41667	0
	1900-01-01 01:00:00	-4.46667	0
	1900-01-01 02:00:00	-5.26667	0
	1900-01-01 03:00:00	-5.25	0
	1900-01-01 04:00:00	-4.70833	0
	1900-01-01 05:00:00	-4.325	0
	1900-01-01 06:00:00	-4.2	0
	1900-01-01 07:00:00	-4.375	12.4069
	1900-01-01 08:00:00	-4.09167	157.058
	1900-01-01 09:00:00	-2.86667	304.843
	1900-01-01 10:00:00	-1.55833	478.135
	1900-01-01 11:00:00	-0.4	458.664
	1900-01-01 12:00:00	1.38333	734.566
	1900-01-01 13:00:00	2.65	366.633
	1900-01-01 14:00:00	3.36667	810.971
	1900-01-01 15:00:00	3.46667	427.954
	1900-01-01 16:00:00	3.3	207.854
	1900-01-01 17:00:00	2.19167	19.2863
	1900-01-01 18:00:00	0.35	0
	1900-01-01 19:00:00	-0.691667	0
	1900-01-01 20:00:00	-1.01667	0
	1900-01-01 21:00:00	-1.45	0
	1900-01-01 22:00:00	-1.99167	0
	1900-01-01 23:00:00	-2.25833	0
43150	1900-01-01	-2.3	0
	1900-01-01 01:00:00	-2.00833	0
	1900-01-01 02:00:00	-1.625	0
	1900-01-01 03:00:00	-1.61667	0
	1900-01-01 04:00:00	-1.58333	0
	1900-01-01 05:00:00	-1.44167	0
	1900-01-01 06:00:00	-1.69167	0
	1900-01-01 07:00:00	-2.13333	2.76432
	1900-01-01 08:00:00	-1.89167	29.9802
	1900-01-01 09:00:00	-0.841667	31.5277
	1900-01-01 10:00:00	0.4	52.4052
	1900-01-01 11:00:00	1.54167	157.025
	1900-01-01 12:00:00	2.58333	339.432
	1900-01-01 13:00:00	3.81667	553.501
	1900-01-01 14:00:00	4.75	129.598
	1900-01-01 15:00:00	4.41667	27.719
	1900-01-01 16:00:00	3.70833	5.79785
	1900-01-01 17:00:00	3.03333	0.405442
	1900-01-01 18:00:00	2.58333	0
	1900-01-01 19:00:00	2.20833	0
	1900-01-01 20:00:00	1.88333	0
	1900-01-01 21:00:00	1.91667	0
	1900-01-01 22:00:00	1.76667	0
	1900-01-01 23:00:00	1.425	0
43151	1900-01-01	1.41667	0
	1900-01-01 01:00:00	1.26667	0
	1900-01-01 02:00:00	1.15833	0
	1900-01-01 03:00:00	1.43333	0
	1900-01-01 04:00:00	2.00833	0
	1900-01-01 05:00:00	2.88333	0
	1900-01-01 06:00:00	2.65833	0
	1900-01-01 07:00:00	2.49167	9.49618
	1900-01-01 08:00:00	3.45833	216.461
	1900-01-01 09:00:00	4	744.217
	1900-01-01 10:00:00	4.29167	855.987
	1900-01-01 11:00:00	4.85	786.137
	1900-01-01 12:00:00	4.75	518.042
	1900-01-01 13:00:00	4.20833	105.357
	1900-01-01 14:00:00	3.76667	43.3785
	1900-01-01 15:00:00	3.30833	19.2903
	1900-01-01 16:00:00	2.10833	4.92934
	1900-01-01 17:00:00	0.466667	0.366161
	1900-01-01 18:00:00	-0.316667	0
	1900-01-01 19:00:00	-0.458333	0
	1900-01-01 20:00:00	-0.85	0
	1900-01-01 21:00:00	-1.21667	0
	1900-01-01 22:00:00	-1.3	0
	1900-01-01 23:00:00	-1.35833	0
43152	1900-01-01	-1.86667	0
	1900-01-01 01:00:00	-2.66667	0
	1900-01-01 02:00:00	-3.05833	0
	1900-01-01 03:00:00	-3.15833	0
	1900-01-01 04:00:00	-3.66667	0
	1900-01-01 05:00:00	-4.11667	0
	1900-01-01 06:00:00	-4.375	0
	1900-01-01 07:00:00	-4.09167	17.5227
	1900-01-01 08:00:00	-3.275	314.095
	1900-01-01 09:00:00	-2.31667	911.741
	1900-01-01 10:00:00	-1.2	1114.12
	1900-01-01 11:00:00	-0.466667	1035.11
	1900-01-01 12:00:00	-0.416667	761.604
	1900-01-01 13:00:00	-0.5	475.223
	1900-01-01 14:00:00	-0.441667	566.565
	1900-01-01 15:00:00	-0.866667	97.6958
	1900-01-01 16:00:00	-1.31667	33.9298
	1900-01-01 17:00:00	-1.575	3.37008
	1900-01-01 18:00:00	-1.75833	0
	1900-01-01 19:00:00	-1.91667	0
	1900-01-01 20:00:00	-1.94167	0
	1900-01-01 21:00:00	-2.075	0
	1900-01-01 22:00:00	-2.375	0
	1900-01-01 23:00:00	-2.44167	0
43153	1900-01-01	-2.63333	0
	1900-01-01 01:00:00	-3.09167	0
	1900-01-01 02:00:00	-3.00833	0
	1900-01-01 03:00:00	-2.74167	0
	1900-01-01 04:00:00	-3.51667	0
	1900-01-01 05:00:00	-4.45	0
	1900-01-01 06:00:00	-5.10833	0
	1900-01-01 07:00:00	-5.45833	9.76639
	1900-01-01 08:00:00	-4.975	127.545
	1900-01-01 09:00:00	-3.31667	256.301
	1900-01-01 10:00:00	-0.533333	464.366
	1900-01-01 11:00:00	1.90833	800.262
	1900-01-01 12:00:00	2.99167	876.858
	1900-01-01 13:00:00	3.66667	909.161
	1900-01-01 14:00:00	4	835.455
	1900-01-01 15:00:00	4	665.44
	1900-01-01 16:00:00	3.76667	334.015
	1900-01-01 17:00:00	2.78333	30.5289
	1900-01-01 18:00:00	1.20833	0
	1900-01-01 19:00:00	1.025	0
	1900-01-01 20:00:00	0.875	0
	1900-01-01 21:00:00	-0.025	0
	1900-01-01 22:00:00	-0.4	0
	1900-01-01 23:00:00	-0.4	0
43154	1900-01-01	-0.108333	0
	1900-01-01 01:00:00	0.0416667	0
	1900-01-01 02:00:00	0.233333	0
	1900-01-01 03:00:00	0.458333	0
	1900-01-01 04:00:00	0.5	0
	1900-01-01 05:00:00	0.5	0
	1900-01-01 06:00:00	0.325	0
	1900-01-01 07:00:00	0.316667	2.78298
	1900-01-01 08:00:00	0.633333	72.4456
	1900-01-01 09:00:00	1.5	323.458
	1900-01-01 10:00:00	3.05	638.009
	1900-01-01 11:00:00	4.20833	782.021
	1900-01-01 12:00:00	5.14167	823.987
	1900-01-01 13:00:00	5.71667	799.607
	1900-01-01 14:00:00	5.625	670.008
	1900-01-01 15:00:00	4.8	374.17
	1900-01-01 16:00:00	3.89167	169.831
	1900-01-01 17:00:00	2.95833	15.3698
	1900-01-01 18:00:00	1.74167	0
	1900-01-01 19:00:00	1.08333	0
	1900-01-01 20:00:00	0.708333	0
	1900-01-01 21:00:00	0.15	0
	1900-01-01 22:00:00	-0.508333	0
	1900-01-01 23:00:00	-0.858333	0
	1900-01-08	-2.125	0
				12.921
				9.97994
				17.2967
				24.3612
				13.4258
				16.1009
				10.7716

## Sheet: Zone3_Air Temp.& Heating
Indoor temperatures and sensible heating energy in the living room of Zone 3 from February 17th to 23th
Date/Time		Type A Air Temperature[℃]	Type B Air Temperature[℃]	Type C Air Temperature[℃]	Type A Heating Energy[KJ]	Type B Heating Energy[KJ]	Type C Heating Energy[KJ]
43148	1900-01-01	20	20	20	1638.48	1299.18	1031.76
	1900-01-01 01:00:00	20	20	20	1953.04	1582.02	1345.52
	1900-01-01 02:00:00	20	20	20	2012.75	1622.64	1414.52
	1900-01-01 03:00:00	20	20	20	2075.76	1675.95	1493.71
	1900-01-01 04:00:00	20	20	20	2145.14	1741.8	1578.97
	1900-01-01 05:00:00	20	20	20	2178.97	1776.7	1631.16
	1900-01-01 06:00:00	20	20	20	1520.19	1122.91	997.196
	1900-01-01 07:00:00	20	20	20	1817.62	1446.82	1407.49
	1900-01-01 08:00:00	20	20	20	726.168	488.099	744.107
	1900-01-01 09:00:00	20	20	20	296.568	188.212	476.253
	1900-01-01 10:00:00	20.2773	20.201	20.0971	0	7.47216	120.412
	1900-01-01 11:00:00	23.9688	23.3776	22.339	0	0	0
	1900-01-01 12:00:00	26.9376	25.4514	23.6271	0	0	0
	1900-01-01 13:00:00	28.813	25.8478	24.2805	0	0	0
	1900-01-01 14:00:00	28.4043	24.3923	23.738	0	0	0
	1900-01-01 15:00:00	28.0243	23.5869	23.6387	0	0	0		Reference
	1900-01-01 16:00:00	26.9498	22.4025	23.017	0	0	0		H.B. Kim, M. Mae, Y. Choi, Application of shape-stabilized phase-change material sheets as thermal energy storage to reduce heating load in Japanese climate, Build. Environ. 125 (2017) 1–14.
	1900-01-01 17:00:00	24.9604	20.6918	22.1824	0	0	0		https://doi.org/10.1016/j.buildenv.2017.08.038
	1900-01-01 18:00:00	23.2758	20	21.616	0	189.515	0
	1900-01-01 19:00:00	26.1378	23.5163	25.0581	0	0	0
	1900-01-01 20:00:00	22.6358	20.6152	22.1673	0	120.962	0
	1900-01-01 21:00:00	21.0359	20	21.1011	0	299.554	0
	1900-01-01 22:00:00	20.259	20	20.8388	16.6547	367.412	0
	1900-01-01 23:00:00	20	20	20.6598	179.167	367.069	0
43149	1900-01-01	20	20	20.043	660.149	695.784	106.199
	1900-01-01 01:00:00	20	20	20	1091.71	995.18	499.55
	1900-01-01 02:00:00	20	20	20	1282.97	1072.01	639.293
	1900-01-01 03:00:00	20	20	20	1462.25	1165.96	771.722
	1900-01-01 04:00:00	20	20	20	1643.07	1283.15	905.319
	1900-01-01 05:00:00	20	20	20	1794.79	1388.75	1033.71
	1900-01-01 06:00:00	20	20	20	1252.38	813.902	489.023
	1900-01-01 07:00:00	20	20	20	1607.12	1181.67	966.754
	1900-01-01 08:00:00	20	20	20	697.182	395.62	438.763
	1900-01-01 09:00:00	20.4669	20.7308	20.3689	99.1242	16.0177	55.4468
	1900-01-01 10:00:00	24.5602	24.5395	23.1517	0	0	0
	1900-01-01 11:00:00	28.5144	27.2742	25.2987	0	0	0
	1900-01-01 12:00:00	29.3243	26.669	24.9354	0	0	0
	1900-01-01 13:00:00	28.2933	24.6394	24.1605	0	0	0
	1900-01-01 14:00:00	26.8678	23.0258	23.5957	0	0	0
	1900-01-01 15:00:00	25.1758	21.5805	22.721	0	0	0
	1900-01-01 16:00:00	23.3052	20.2815	21.8537	0	66.912	0
	1900-01-01 17:00:00	21.9628	20	21.4261	0	215.418	0
	1900-01-01 18:00:00	21.016	20	21.1586	0	302.018	0
	1900-01-01 19:00:00	24.3162	23.4738	24.6831	0	0	0
	1900-01-01 20:00:00	21.1508	20.6333	21.9033	4.25533	108.457	0
	1900-01-01 21:00:00	20.0037	20	20.948	106.544	223.779	0
	1900-01-01 22:00:00	20	20	20.7528	296.046	280.43	0
	1900-01-01 23:00:00	20	20	20.6209	403.663	272.185	0
43150	1900-01-01	20	20	20.0396	832.896	591.555	106.477
	1900-01-01 01:00:00	20	20	20	1213.3	881.264	477.489
	1900-01-01 02:00:00	20	20	20	1338.78	944.611	595.6
	1900-01-01 03:00:00	20	20	20	1422.52	983.98	661.542
	1900-01-01 04:00:00	20	20	20	1536.68	1069.02	758.138
	1900-01-01 05:00:00	20	20	20	1672.63	1187.23	897.716
	1900-01-01 06:00:00	20	20	20	1129.71	633.554	366.621
	1900-01-01 07:00:00	20	20	20	1460.72	994.45	843.403
	1900-01-01 08:00:00	20.0459	20.2734	20.1045	341.733	118.676	143.245
	1900-01-01 09:00:00	21.4033	21.986	21.093	0	0	0
	1900-01-01 10:00:00	25.2886	25.1476	23.5864	0	0	0
	1900-01-01 11:00:00	28.855	27.3519	25.5229	0	0	0
	1900-01-01 12:00:00	30.5922	27.7264	25.9061	0	0	0
	1900-01-01 13:00:00	32.0802	27.848	26.5532	0	0	0
	1900-01-01 14:00:00	31.6619	26.4914	26.0658	0	0	0
	1900-01-01 15:00:00	30.2839	24.801	25.3396	0	0	0
	1900-01-01 16:00:00	28.2967	22.9886	24.3616	0	0	0
	1900-01-01 17:00:00	26.129	21.4434	23.5528	0	0	0
	1900-01-01 18:00:00	24.3078	20.4626	22.9214	0	0	0
	1900-01-01 19:00:00	27.002	24.171	26.3209	0	0	0
	1900-01-01 20:00:00	23.3138	21.1377	23.1309	0	5.07059	0
	1900-01-01 21:00:00	21.5501	20.0141	22.1406	0	65.6836	0
	1900-01-01 22:00:00	20.6068	20	21.7751	0	202.135	0
	1900-01-01 23:00:00	20.0298	20	21.4891	117.336	263.545	0
43151	1900-01-01	20	20	20.6176	672.636	630.623	0
	1900-01-01 01:00:00	20	20	20.0184	1122.84	944.891	183.765
	1900-01-01 02:00:00	20	20	20	1342.46	1035.71	404.006
	1900-01-01 03:00:00	20	20	20	1530.13	1112.05	571.299
	1900-01-01 04:00:00	20	20	20	1696.82	1189.79	730.209
	1900-01-01 05:00:00	20	20	20	1830.5	1262.15	860.253
	1900-01-01 06:00:00	20	20	20	1263.74	658.055	293.571
	1900-01-01 07:00:00	20	20	20	1525.95	947.135	702.306
	1900-01-01 08:00:00	20.2099	20.6496	20.4502	265.024	43.363	41.2295
	1900-01-01 09:00:00	22.7521	23.3498	22.3442	0	0	0
	1900-01-01 10:00:00	26.7957	26.5908	24.8068	0	0	0
	1900-01-01 11:00:00	30.1896	28.6663	26.671	0	0	0
	1900-01-01 12:00:00	32.2672	29.2036	27.3724	0	0	0
	1900-01-01 13:00:00	34.8546	30.3669	28.8843	0	0	0
	1900-01-01 14:00:00	36.6229	30.8653	29.7235	0	0	0
	1900-01-01 15:00:00	36.3105	29.4867	29.1755	0	0	0
	1900-01-01 16:00:00	33.3503	26.0935	27.3381	0	0	0
	1900-01-01 17:00:00	30.4813	23.8278	26.2523	0	0	0
	1900-01-01 18:00:00	28.2186	22.7192	25.5705	0	0	0
	1900-01-01 19:00:00	30.5555	26.3026	28.8212	0	0	0
	1900-01-01 20:00:00	26.5632	23.1081	25.5327	0	0	0
	1900-01-01 21:00:00	24.5804	21.8114	24.4736	0	0	0
	1900-01-01 22:00:00	23.3659	21.3404	23.9825	0	0	0
	1900-01-01 23:00:00	22.2958	20.9608	23.5436	0	0	0
43152	1900-01-01	20.7356	20.1116	22.5485	0	54.8443	0
	1900-01-01 01:00:00	20	20	21.5034	498.99	521.505	0
	1900-01-01 02:00:00	20	20	20.7955	926.744	727.766	0
	1900-01-01 03:00:00	20	20	20.1931	1220.13	892.612	12.0412
	1900-01-01 04:00:00	20	20	20	1467.46	1021.92	225.121
	1900-01-01 05:00:00	20	20	20	1685.54	1133.2	452.045
	1900-01-01 06:00:00	20	20	20.0728	1213.5	573.13	17.8211
	1900-01-01 07:00:00	20	20	20	1562.73	886.434	444.971
	1900-01-01 08:00:00	20.043	20.5608	20.5723	411.636	44.9622	4.69822
	1900-01-01 09:00:00	21.7542	23.062	22.3185	0	0	0
	1900-01-01 10:00:00	23.1512	23.7305	22.866	0	0	0
	1900-01-01 11:00:00	24.3813	24.4113	23.7541	0	0	0
	1900-01-01 12:00:00	24.3331	23.7881	23.252	0	0	0
	1900-01-01 13:00:00	25.9736	24.9529	24.4432	0	0	0
	1900-01-01 14:00:00	27.2542	25.6256	25.0829	0	0	0
	1900-01-01 15:00:00	27.6821	25.4648	25.2177	0	0	0
	1900-01-01 16:00:00	26.9455	24.2957	24.6263	0	0	0
	1900-01-01 17:00:00	24.9873	22.3375	23.6495	0	0	0
	1900-01-01 18:00:00	23.1822	21.031	22.932	0	0	0
	1900-01-01 19:00:00	25.9369	24.5553	26.2573	0	0	0
	1900-01-01 20:00:00	22.3724	21.5185	23.1169	0	0	0
	1900-01-01 21:00:00	20.6979	20.2892	22.1397	0	0	0
	1900-01-01 22:00:00	20.0359	20.0124	21.7519	138.077	69.1858	0
	1900-01-01 23:00:00	20	20	21.4366	395.631	168.563	0
43153	1900-01-01	20	20	20.5575	888.269	554.877	0
	1900-01-01 01:00:00	20	20	20.0103	1353.94	909.961	255.378
	1900-01-01 02:00:00	20	20	20	1517.94	973.317	429.882
	1900-01-01 03:00:00	20	20	20	1656.67	1033.31	567.614
	1900-01-01 04:00:00	20	20	20	1800.53	1116.79	726.776
	1900-01-01 05:00:00	20	20	20	1940.76	1214.91	879.829
	1900-01-01 06:00:00	20	20	20	1334.63	590.265	291.93
	1900-01-01 07:00:00	20	20	20	1645.44	951.232	771.636
	1900-01-01 08:00:00	20	20	20	1118.61	552.997	528.845
	1900-01-01 09:00:00	20	20.1323	20.0253	572.924	155.677	225.473
	1900-01-01 10:00:00	21.6895	22.5353	21.6657	0	0	0
	1900-01-01 11:00:00	23.4127	23.7099	22.54	0	0	0
	1900-01-01 12:00:00	25.5425	25.1429	23.7273	0	0	0
	1900-01-01 13:00:00	29.5076	27.8706	26.0983	0	0	0
	1900-01-01 14:00:00	31.6918	28.5905	26.9246	0	0	0
	1900-01-01 15:00:00	31.6628	27.3183	26.4018	0	0	0
	1900-01-01 16:00:00	29.7931	24.8685	25.1554	0	0	0
	1900-01-01 17:00:00	27.3407	22.679	24.1778	0	0	0
	1900-01-01 18:00:00	25.3587	21.4671	23.5094	0	0	0
	1900-01-01 19:00:00	27.94	25.0251	26.8395	0	0	0
	1900-01-01 20:00:00	24.2433	21.9888	23.6982	0	0	0
	1900-01-01 21:00:00	22.4783	20.7597	22.7251	0	0	0
	1900-01-01 22:00:00	21.4729	20.3548	22.3337	0	0	0
	1900-01-01 23:00:00	20.6757	20.1176	22.0539	0	0	0
43154	1900-01-01	20.014	20	21.2203	325.68	339.216	0
	1900-01-01 01:00:00	20	20	20.2975	860.765	699.418	0
	1900-01-01 02:00:00	20	20	20	1073.44	795.051	132.912
	1900-01-01 03:00:00	20	20	20	1260.71	870.232	316.089
	1900-01-01 04:00:00	20	20	20	1461.53	973.711	496.535
	1900-01-01 05:00:00	20	20	20	1652.86	1085.38	681.426
	1900-01-01 06:00:00	20	20	20	1127.97	497.97	152.907
	1900-01-01 07:00:00	20	20	20	1505.48	895.218	650.462
	1900-01-01 08:00:00	20	20	20	892.982	393.11	334.013
	1900-01-01 09:00:00	20	20	20	772.475	338.164	326.072
	1900-01-01 10:00:00	20.6239	21.4311	21.0428	24.6953	0	0
	1900-01-01 11:00:00	23.7972	24.416	23.2556	0	0	0
	1900-01-01 12:00:00	26.4401	26.2262	24.4767	0	0	0
	1900-01-01 13:00:00	29.0022	27.3365	25.5902	0	0	0
	1900-01-01 14:00:00	28.838	25.9531	24.9632	0	0	0
	1900-01-01 15:00:00	27.3324	23.9135	24.0122	0	0	0
	1900-01-01 16:00:00	25.6421	22.2962	23.2235	0	0	0
	1900-01-01 17:00:00	24.2867	21.3932	22.8211	0	0	0
	1900-01-01 18:00:00	22.9297	20.6753	22.3559	0	0	0
	1900-01-01 19:00:00	25.9902	24.4145	25.8316	0	0	0
	1900-01-01 20:00:00	22.6458	21.5222	23.0196	0	0	0
	1900-01-01 21:00:00	21.0262	20.2933	21.892	0	0	0
	1900-01-01 22:00:00	20.2175	20.0042	21.5343	23.9512	58.6536	0
	1900-01-01 23:00:00	20	20	21.2999	207.872	137.031	0
	1900-01-08	20	20	20.3949	708.056	520.866	0

## Sheet: Z3_Floor_surface & Heat flow
Indoor surface temperature and heat flow in the living room of Zone 3 from February 17th to 23th
Floor_Surface temperature of the floor and heat flow
Date/Time		Type A Floor surface Temp.[℃]	Type B Floor surface Temp.[℃]	Type C Floor surface Temp.[℃]	Type A Conduction heat flow[W]	Type B Conduction heat flow[W]	Type C Conduction heat flow[W]
43148	1900-01-01	17.8201	18.6101	19.1781	-17.8033	-60.4921	-89.4064
	1900-01-01 01:00:00	17.6327	18.5099	19.0097	-10.8794	-57.2366	-84.3554
	1900-01-01 02:00:00	17.4874	18.4226	18.8598	-5.27156	-54.0167	-78.9111
	1900-01-01 03:00:00	17.3706	18.3406	18.7207	0.533505	-51.4573	-73.9329
	1900-01-01 04:00:00	17.2725	18.2599	18.5915	5.57752	-49.3809	-69.2104
	1900-01-01 05:00:00	17.1939	18.1864	18.4757	10.1775	-46.5586	-64.0443
	1900-01-01 06:00:00	17.1357	18.1235	18.3726	14.1897	-43.3433	-58.9207
	1900-01-01 07:00:00	17.7294	18.7147	19.0027	151.104	95.8215	60.3937
	1900-01-01 08:00:00	20.0062	20.8214	20.759	342.622	299.033	244.259
	1900-01-01 09:00:00	21.3405	21.724	21.4811	299.803	271.108	225.733
	1900-01-01 10:00:00	21.8903	21.8831	21.8102	279.109	273.685	219.087
	1900-01-01 11:00:00	26.9718	26.3719	25.7511	841.802	854.976	717.018
	1900-01-01 12:00:00	30.8081	29.0104	27.7588	778.642	813.918	665.408
	1900-01-01 13:00:00	31.9404	28.6255	27.606	480.661	532.39	413.803
	1900-01-01 14:00:00	31.0953	26.619	26.38	168.651	248.236	175.94
	1900-01-01 15:00:00	31.1983	26.1883	26.5557	162.386	279.287	215.618
	1900-01-01 16:00:00	29.7917	24.5766	25.4511	-54.8408	43.0522	5.7541			Reference
	1900-01-01 17:00:00	27.2799	22.297	23.9532	-169.998	-140.254	-151.275			H.B. Kim, M. Mae, Y. Choi, Application of shape-stabilized phase-change material sheets as thermal energy storage to reduce heating load in Japanese climate, Build. Environ. 125 (2017) 1–14.
	1900-01-01 18:00:00	25.3616	21.0935	23.1816	-172.481	-137.738	-160.813			https://doi.org/10.1016/j.buildenv.2017.08.038
	1900-01-01 19:00:00	24.5539	21.1306	23.1852	-88.4343	-17.1807	-78.8523
	1900-01-01 20:00:00	23.6195	20.8683	22.8	-110.595	-76.5444	-117.792
	1900-01-01 21:00:00	22.2324	20.2619	22.2174	-118.483	-94.9009	-148.908
	1900-01-01 22:00:00	21.2133	19.9818	21.836	-105.563	-88.2621	-146.269
	1900-01-01 23:00:00	20.3742	19.7651	21.4939	-87.9239	-84.7896	-143.599
43149	1900-01-01	19.7196	19.5824	21.1012	-70.8188	-82.1891	-150.907
	1900-01-01 01:00:00	19.1749	19.4216	20.7776	-55.5654	-80.0442	-143.987
	1900-01-01 02:00:00	18.7398	19.2754	20.5082	-42.1699	-78.1313	-135.749
	1900-01-01 03:00:00	18.3904	19.1393	20.2553	-31.292	-76.5908	-128.804
	1900-01-01 04:00:00	18.1005	19.0046	20.0049	-23.1016	-75.9524	-124.019
	1900-01-01 05:00:00	17.8626	18.8774	19.7582	-16.2043	-74.4594	-119.787
	1900-01-01 06:00:00	17.6678	18.7591	19.5296	-10.7763	-72.8118	-114.348
	1900-01-01 07:00:00	18.1914	19.3476	20.0703	131.789	72.4268	10.2568
	1900-01-01 08:00:00	19.9914	21.0346	21.3514	277.832	222.616	140.87
	1900-01-01 09:00:00	22.7165	23.3992	23.3997	525.587	485.557	368.776
	1900-01-01 10:00:00	27.67	27.6886	26.978	882.274	878.071	694.635
	1900-01-01 11:00:00	31.5803	30.2171	28.9534	829.857	847.595	662.538
	1900-01-01 12:00:00	32.2821	29.3248	28.2259	429.396	473.264	341.998
	1900-01-01 13:00:00	30.4386	26.3534	26.2582	21.7025	88.8887	27.859
	1900-01-01 14:00:00	29.0031	24.604	25.4189	-49.137	29.8302	-11.0365
	1900-01-01 15:00:00	27.4234	23.2312	24.5861	-112.24	-60.5854	-88.447
	1900-01-01 16:00:00	25.5955	21.9376	23.7377	-152.57	-127.085	-147.595
	1900-01-01 17:00:00	23.9612	21.1065	23.0929	-153.988	-128.929	-164.462
	1900-01-01 18:00:00	22.6608	20.6891	22.6367	-137.044	-111.702	-163.606
	1900-01-01 19:00:00	22.2268	20.9465	22.7371	-52.9778	-8.88772	-81.7217
	1900-01-01 20:00:00	21.6284	20.7941	22.41	-74.7754	-72.3046	-116.202
	1900-01-01 21:00:00	20.5605	20.252	21.8943	-83.6035	-95.4387	-142.309
	1900-01-01 22:00:00	19.8999	20.0055	21.5622	-67.5962	-90.601	-137.55
	1900-01-01 23:00:00	19.3548	19.8128	21.2616	-53.9479	-87.9141	-133.689
43150	1900-01-01	18.9207	19.6476	20.9106	-41.0335	-85.3663	-139.614
	1900-01-01 01:00:00	18.5734	19.498	20.6173	-30.3528	-83.4586	-133.288
	1900-01-01 02:00:00	18.2957	19.362	20.3671	-21.1297	-80.6884	-126.061
	1900-01-01 03:00:00	18.084	19.2503	20.1509	-13.0997	-76.4828	-117.188
	1900-01-01 04:00:00	17.9025	19.133	19.9331	-8.34806	-75.4792	-112.273
	1900-01-01 05:00:00	17.743	19.0108	19.7108	-4.87834	-74.6659	-108.864
	1900-01-01 06:00:00	17.5994	18.8859	19.496	-2.09762	-74.5951	-105.238
	1900-01-01 07:00:00	18.1161	19.4441	19.9981	131.813	59.6044	11.1765
	1900-01-01 08:00:00	21.1925	22.3113	22.432	475.792	406.352	316.488
	1900-01-01 09:00:00	24.327	25.0541	24.6606	614.845	593.237	461.809
	1900-01-01 10:00:00	28.8043	28.618	27.714	863.635	867.456	696.875
	1900-01-01 11:00:00	32.6076	30.9639	29.7268	846.274	875.056	699.664
	1900-01-01 12:00:00	34.9808	31.7316	30.5917	686.813	751.14	589.743
	1900-01-01 13:00:00	35.9476	31.2059	30.5138	454.131	550.162	415.252
	1900-01-01 14:00:00	34.9435	29.1401	29.2121	127.492	251.475	158.34
	1900-01-01 15:00:00	33.7682	27.5657	28.4535	-0.0673986	142.077	75.9356
	1900-01-01 16:00:00	31.5199	25.4314	27.0516	-141.9	-65.1806	-101.635
	1900-01-01 17:00:00	28.9066	23.42	25.7377	-207.749	-174.881	-197.578
	1900-01-01 18:00:00	26.8197	22.2611	24.9489	-202.307	-179.021	-207.088
	1900-01-01 19:00:00	25.826	22.2426	24.8979	-111.573	-53.3908	-120.71
	1900-01-01 20:00:00	24.7037	21.9754	24.3848	-132.947	-113.605	-164.877
	1900-01-01 21:00:00	23.1303	21.1731	23.713	-138.962	-151.512	-191.797
	1900-01-01 22:00:00	21.9514	20.8191	23.2398	-124.243	-138.104	-190.182
	1900-01-01 23:00:00	20.9297	20.5682	22.8069	-108.06	-130.493	-186.709
43151	1900-01-01	20.157	20.3546	22.2961	-85.955	-125.571	-197.894
	1900-01-01 01:00:00	19.5124	20.1636	21.7745	-69.3379	-121.691	-204.464
	1900-01-01 02:00:00	18.9807	19.9777	21.3904	-54.3811	-120.079	-190.757
	1900-01-01 03:00:00	18.5568	19.797	21.06	-41.1269	-118.275	-177.658
	1900-01-01 04:00:00	18.2184	19.6262	20.7586	-30.3546	-116.353	-166.299
	1900-01-01 05:00:00	17.9463	19.4656	20.4782	-21.4775	-113.7	-155.735
	1900-01-01 06:00:00	17.7306	19.3204	20.2146	-14.2734	-110.26	-146.263
	1900-01-01 07:00:00	18.6726	20.3368	21.0873	201.38	105.226	41.116
	1900-01-01 08:00:00	22.2408	23.6033	23.7568	549.18	462.589	352.847
	1900-01-01 09:00:00	26.3019	27.1891	26.6632	766.943	735.228	575.647
	1900-01-01 10:00:00	30.5894	30.3574	29.285	884.383	883.14	698.3
	1900-01-01 11:00:00	34.193	32.42	31.1486	853.796	887.394	700.764
	1900-01-01 12:00:00	37.0307	33.5932	32.4809	774.548	842.816	663.926
	1900-01-01 13:00:00	39.6238	34.5717	33.7942	726.409	831.325	653.475
	1900-01-01 14:00:00	41.3067	34.8024	34.3976	566.121	710.314	540.679
	1900-01-01 15:00:00	40.6269	32.9684	33.2583	184.978	353.276	234.799
	1900-01-01 16:00:00	36.7775	28.6574	30.2093	-196.613	-131.911	-174.316
	1900-01-01 17:00:00	33.4785	25.8918	28.5621	-249.744	-204.279	-229.067
	1900-01-01 18:00:00	31.0211	24.5479	27.7039	-240.051	-191.438	-231.16
	1900-01-01 19:00:00	29.7085	24.412	27.5777	-143.062	-60.8662	-145.942
	1900-01-01 20:00:00	28.2661	24.0318	26.9753	-163.006	-122.605	-192.798
	1900-01-01 21:00:00	26.4258	23.1394	26.2294	-163.986	-161.715	-219.165
	1900-01-01 22:00:00	25.0033	22.6267	25.6782	-147.138	-161.992	-218.716
	1900-01-01 23:00:00	23.7081	22.1865	25.1491	-133.481	-165.726	-218.467
43152	1900-01-01	22.4283	21.6971	24.5368	-132.089	-186.013	-232.04
	1900-01-01 01:00:00	21.2537	21.3001	23.8634	-119.196	-181.881	-248.376
	1900-01-01 02:00:00	20.415	21.0269	23.2182	-94.2681	-174.431	-254.151
	1900-01-01 03:00:00	19.7055	20.7911	22.613	-78.0658	-168.648	-254.9
	1900-01-01 04:00:00	19.1081	20.5802	22.1042	-62.2392	-163.104	-243.477
	1900-01-01 05:00:00	18.6296	20.3817	21.7019	-48.2856	-158.852	-224.729
	1900-01-01 06:00:00	18.2423	20.1869	21.3535	-36.7513	-155.669	-207.08
	1900-01-01 07:00:00	18.8355	20.909	21.8587	134.298	14.1519	-59.6992
	1900-01-01 08:00:00	21.7429	23.5481	23.9858	445.767	325.703	222.158
	1900-01-01 09:00:00	25.0692	26.6345	26.355	588.978	539.913	409.136
	1900-01-01 10:00:00	25.212	26.0433	25.5781	257.892	224.294	128.799
	1900-01-01 11:00:00	26.4936	26.6444	26.3506	356.498	342.672	249.278
	1900-01-01 12:00:00	27.0545	26.5685	26.3892	250.595	250.684	171.042
	1900-01-01 13:00:00	28.9852	27.9213	27.8235	423.563	440.175	341.718
	1900-01-01 14:00:00	30.1775	28.4367	28.3355	347.75	377.379	279.203
	1900-01-01 15:00:00	30.9804	28.5748	28.7043	285.211	331.019	248.126
	1900-01-01 16:00:00	29.9164	27.0002	27.5704	17.1274	59.5291	20.063
	1900-01-01 17:00:00	27.29	24.3308	25.732	-157.392	-188.009	-187.64
	1900-01-01 18:00:00	25.2821	22.8312	24.7925	-170.768	-203.569	-198.701
	1900-01-01 19:00:00	24.4229	22.709	24.711	-90.3291	-77.2958	-113.618
	1900-01-01 20:00:00	23.4533	22.4002	24.2213	-114.413	-134.624	-155.78
	1900-01-01 21:00:00	22.0191	21.5717	23.5758	-123.801	-172.569	-182.876
	1900-01-01 22:00:00	20.9678	21.1274	23.1151	-109.439	-167.379	-183.029
	1900-01-01 23:00:00	20.1716	20.83	22.6847	-87.8435	-157.467	-181.834
43153	1900-01-01	19.5116	20.5964	22.1776	-71.4622	-150.376	-194.305
	1900-01-01 01:00:00	18.9625	20.3811	21.654	-56.3912	-145.793	-202.1
	1900-01-01 02:00:00	18.5458	20.205	21.2967	-41.1452	-138.471	-185.535
	1900-01-01 03:00:00	18.2181	20.0358	20.9885	-29.7869	-135.015	-172.311
	1900-01-01 04:00:00	17.9511	19.8614	20.6974	-21.119	-132.774	-161.88
	1900-01-01 05:00:00	17.7303	19.6858	20.4205	-14.5097	-130.747	-152.566
	1900-01-01 06:00:00	17.5579	19.5293	20.163	-8.30343	-126.178	-143.349
	1900-01-01 07:00:00	17.8935	19.8919	20.3744	81.7855	-32.3733	-62.52
	1900-01-01 08:00:00	18.8009	20.7307	20.9402	163.64	55.8065	16.4794
	1900-01-01 09:00:00	20.7539	22.333	22.3228	367.915	252.554	192.208
	1900-01-01 10:00:00	23.9786	25.1746	24.6126	561.711	505.909	398.649
	1900-01-01 11:00:00	25.3676	25.8515	25.1387	439.743	403.006	293.911
	1900-01-01 12:00:00	29.3468	28.9373	28.0872	780.633	770.59	622.961
	1900-01-01 13:00:00	33.7149	31.9347	30.7167	877.693	889.31	732.261
	1900-01-01 14:00:00	35.6543	32.2583	31.1458	618.093	659.819	528.068
	1900-01-01 15:00:00	35.3606	30.5912	30.1268	261.089	337.041	251.157
	1900-01-01 16:00:00	32.8485	27.3693	27.9289	-88.5738	-32.7664	-58.45
	1900-01-01 17:00:00	29.9509	24.6282	26.2132	-195.756	-186.561	-185.248
	1900-01-01 18:00:00	27.7472	23.1853	25.3514	-200.503	-187.675	-193.283
	1900-01-01 19:00:00	26.69	23.0506	25.2765	-113.229	-58.9347	-110.713
	1900-01-01 20:00:00	25.5367	22.7333	24.7831	-133.496	-113.784	-153.171
	1900-01-01 21:00:00	23.9601	21.9099	24.1399	-138.305	-150.815	-179.608
	1900-01-01 22:00:00	22.7554	21.4445	23.6776	-124.684	-149.885	-180.053
	1900-01-01 23:00:00	21.6881	21.079	23.2523	-110.943	-147.939	-178.023
43154	1900-01-01	20.7467	20.7977	22.7657	-98.059	-142.992	-188.006
	1900-01-01 01:00:00	20.0186	20.5779	22.2116	-78.902	-136.712	-203.223
	1900-01-01 02:00:00	19.4102	20.3858	21.7315	-63.3465	-131.437	-200.381
	1900-01-01 03:00:00	18.9246	20.2137	21.3799	-48.6158	-126.972	-184.689
	1900-01-01 04:00:00	18.5292	20.0365	21.0651	-37.0908	-125.616	-172.834
	1900-01-01 05:00:00	18.2051	19.855	20.768	-27.607	-124.573	-162.573
	1900-01-01 06:00:00	17.9423	19.6796	20.4916	-19.7075	-122.753	-152.683
	1900-01-01 07:00:00	18.1833	20.0011	20.6655	67.5864	-31.0934	-74.5545
	1900-01-01 08:00:00	19.212	20.9759	21.2909	159.114	64.2638	11.3863
	1900-01-01 09:00:00	19.7375	21.3059	21.5218	165.673	73.106	21.9824
	1900-01-01 10:00:00	21.993	23.3297	23.295	419.496	354.852	259.546
	1900-01-01 11:00:00	25.9849	26.8373	26.1787	718.694	679.06	535.735
	1900-01-01 12:00:00	30.04	29.7707	28.6138	807.261	787.347	634.183
	1900-01-01 13:00:00	32.1477	30.3733	29.1767	597.187	600.187	470.569
	1900-01-01 14:00:00	31.3471	28.2512	27.6589	185.483	215.073	145.689
	1900-01-01 15:00:00	30.001	26.2566	26.5454	-0.898778	54.4526	25.1033
	1900-01-01 16:00:00	28.1572	24.3966	25.4166	-106.178	-80.2937	-88.8121
	1900-01-01 17:00:00	26.4531	23.1158	24.6308	-135.952	-121.38	-128.184
	1900-01-01 18:00:00	24.7719	22.0903	23.9057	-152.302	-155.94	-165.423
	1900-01-01 19:00:00	24.0996	22.1368	23.927	-69.4699	-33.1838	-83.0097
	1900-01-01 20:00:00	23.3319	21.9516	23.5657	-91.5108	-90.0933	-119.157
	1900-01-01 21:00:00	22.0443	21.2057	22.9908	-104.759	-131.898	-151.229
	1900-01-01 22:00:00	21.0666	20.7903	22.5812	-96.9236	-131.531	-152.164
	1900-01-01 23:00:00	20.2658	20.5233	22.2171	-81.8936	-123.921	-150.865
	1900-01-08	19.6286	20.3104	21.7566	-66.8839	-118.921	-165.808

[truncated: 2 more sheets: Z3_Ceiling_surface & Heat flow, Z3_East wall_surface &Heat flow]
